# Supplementary material for: MetaTrass: A high‐quality metagenome assembler of the human gut microbiome by cobarcoding sequencing reads
Source: Imeta. 2022 Aug 15;1(4):e46. doi: 10.1002/imt2.46 (PMC10989976; doi:10.1002/imt2.46)
Supplement: Supplementary file 2 — Supplementary information. [file IMT2-1-e46-s002.xlsx]

## Sheet: Table S1
Table S1. Read numbers of different ranks classified by Kraken2 for the four human faecal samples.
Taxnomic rank	H_Gut_Meta01	H_Gut_Meta02	H_Gut_Meta03	P_Gut_Meta01
Unclassified	13807390	14713967	20358285	54591902
Root	19193	27560	12302	2671
Domain	3563468	3816148	3650219	2241393
Phylum	53639	4050	3397	214157
Class	2504853	2382908	2369599	368047
Order	1008806	1289630	1050150	646074
Family	5727372	5984160	5831847	5546802
Genus	7387356	6590155	8766559	53721890
Species	138332261	141834907	147366577	465500934

## Sheet: Table S2
Table S2. NGA50 of draft genomes assembled by Supernova at different data sizes.
Taxid	Species name	Abundance	50×	100×	150×	200×	250×	300×	350×	400×
573	Klebsiella pneumoniae	2843	68938	87787	101621	99953	111148	109973	101621	105975
584	Proteus mirabilis	1126	37344	48617	57182	57182	49899	52573	52573	47226
654	Aeromonas veronii	1439	26639	35693	34112	33062	33084	34317	33084	32699
739	Aggregatibacter segnis	1300	14451	18623	20740	21504	20740	17273	20740	19036
2293246	Streptococcus sp. AM28-20	1128	1378	29190	26448	23775	21639	19176	20828	10525

## Sheet: Table S3
Table S3. Total number of high- and medium-quality genomes generated by the contamination removal step with different alignment fraction (AF) and average nucleotide identity (ANI) for the sample P_Gut_Meta01.
		ANI (%)
		80	82	84	86	88	90	92	94	96	98	99
AF (%)	50	33	33	34	35	40	42	39	94	25	5	3
	60	34	34	34	36	38	40	38	94	24	5	3
	70	34	34	34	34	35	37	37	94	20	4	3
	80	33	33	32	33	31	32	33	94	14	3	2
	90	19	20	20	20	22	23	18	94	5	2	1

## Sheet: Table S4
Table S4. Classified read information of the mock dataset.
Taxid	Species name	Theoretic genomic DNA	Reference length (bp)	Classified read count	Coverage depth
1280	Staphylococcus aureus	12	2730326	6725076	492.621
1351	Enterococcus faecalis	12	2845392	75166780	5283.4
1423	Bacillus subtilis	12	4045677	38992509	1927.61
1613	Lactobacillus fermentum	12	1905333	31651503	3322.41
1639	Listeria monocytogenes	12	2992342	22911609	1531.35
287	Pseudomonas aeruginosa	12	6792330	4103526	120.828
28901	Salmonella enterica	12	4809318	10133379	421.406
4932	Saccharomyces cerevisiae	2	12843354	54904223	854.983
5207	Cryptococcus neoformans	2	29176277	12497637	85.6699
562	Escherichia coli	12	4875441	18123742	743.471

## Sheet: Table S5
Table S5. The amount of valid cobarcoding information of each species of the mock dataset.
Taxid	Species name	Total barcode number	Number of valid long fragments	Genome size (Mb)
1280	Staphylococcus aureus	1437016	245288	2.73
1351	Enterococcus faecalis	13075493	3180227	2.845
1423	Bacillus subtilis	7062761	1573097	4.045
1613	Lactobacillus fermentum	7770433	941973	1.905
1639	Listeria monocytogenes	4342376	937549	2.992
287	Pseudomonas aeruginosa	1089924	168935	6.792
28901	Salmonella enterica	2140516	402084	4.76
4932	Saccharomyces cerevisiae	9647834	2159360	12.1
5207	Cryptococcus neoformans	2470175	370005	18.9
562	Escherichia coli	3608957	714413	4.875

## Sheet: Table S6
Table S6. The overall view of genomes obtained by MetaTrass and other conventional strategies.
Methods	H_Gut_meta01		H_Gut_Meta02		H_Gut_Meta03		P_Gut_Meta01
	Comp >50%	Total	Comp >50%	Total	Comp >50%	Total	Comp >50%	Total
IDBA-UD+MetaBat2	59	145	52	154	51	124	8	65
IDBA-UD+Maxbin2.0	81	124	78	113	64	109	40	77
MEGAHIT+MetaBat2	50	134	52	132	43	115	14	81
MEGAHIT+Maxbin2.0	81	117	76	111	59	94	37	67
METASPADES+MetaBat2	76	169	65	157	59	135	26	113
METASPADES+Maxbin2.0	95	121	85	111	66	109	55	86
ATHENA+MetaBat2	60	166	62	167	55	125	37	113
ATHENA+Maxbin2.0	77	103	65	91	49	74	62	82
CLOUDSPADES+MetaBat2	53	188	60	156	42	166	24	116
CLOUDSPADES+Maxbin2.0	85	109	73	110	68	97	48	77
SUPERNOVA+MetaBat2	56	164	59	142	53	116	38	118
SUPERNOVA+Maxbin2.0	72	106	66	92	43	67	66	106
METATRASS	99	112	86	105	67	82	117	154

## Sheet: Table S7
Table S7. The annotated taxonomic information of high-quality genomes generated by different methods.
High-quality MAG ID	Classification
H_Gut_Meta01.ATHENA_Maxbin2.024	d__Bacteria;p__Firmicutes_A;c__Clostridia;o__Oscillospirales;f__Acutalibacteraceae;g__Ruminococcus_E;s__Ruminococcus_E bromii_B
H_Gut_Meta01.ATHENA_Maxbin2.031	d__Bacteria;p__Firmicutes_A;c__Clostridia;o__Oscillospirales;f__Acutalibacteraceae;g__Eubacterium_R;s__Eubacterium_R sp000434995
H_Gut_Meta01.ATHENA_Maxbin2.040	d__Bacteria;p__Actinobacteriota;c__Actinomycetia;o__Actinomycetales;f__Bifidobacteriaceae;g__Bifidobacterium;s__Bifidobacterium longum
H_Gut_Meta01.ATHENA_Maxbin2.044	d__Bacteria;p__Firmicutes_C;c__Negativicutes;o__Acidaminococcales;f__Acidaminococcaceae;g__Phascolarctobacterium;s__Phascolarctobacterium faecium
H_Gut_Meta01.ATHENA_Maxbin2.047	d__Bacteria;p__Firmicutes;c__Bacilli;o__Erysipelotrichales;f__Erysipelatoclostridiaceae;g__Faecalibacillus;s__Faecalibacillus intestinalis
H_Gut_Meta01.ATHENA_Maxbin2.051	d__Bacteria;p__Desulfobacterota;c__Desulfovibrionia;o__Desulfovibrionales;f__Desulfovibrionaceae;g__Bilophila;s__Bilophila wadsworthia
H_Gut_Meta01.ATHENA_Maxbin2.052	d__Bacteria;p__Actinobacteriota;c__Actinomycetia;o__Actinomycetales;f__Bifidobacteriaceae;g__Bifidobacterium;s__Bifidobacterium pseudocatenulatum
H_Gut_Meta01.ATHENA_Maxbin2.058	d__Bacteria;p__Firmicutes_A;c__Clostridia_A;o__Christensenellales;f__CAG-74;g__UBA11524;s__UBA11524 sp000437595
H_Gut_Meta01.ATHENA_Maxbin2.071	d__Bacteria;p__Firmicutes_A;c__Clostridia;o__Oscillospirales;f__Ruminococcaceae;g__Ruminococcus_D;s__Ruminococcus_D bicirculans
H_Gut_Meta01.ATHENA_Maxbin2.083	d__Bacteria;p__Firmicutes_A;c__Clostridia;o__Lachnospirales;f__Lachnospiraceae;g__Eisenbergiella;s__Eisenbergiella massiliensis
H_Gut_Meta01.ATHENA_MetaBat2.103	d__Bacteria;p__Actinobacteriota;c__Coriobacteriia;o__Coriobacteriales;f__Coriobacteriaceae;g__Collinsella;s__Collinsella sp003466125
H_Gut_Meta01.ATHENA_MetaBat2.126	d__Bacteria;p__Firmicutes_A;c__Clostridia;o__Lachnospirales;f__Lachnospiraceae;g__Ruminococcus_A;s__Ruminococcus_A sp003011855
H_Gut_Meta01.ATHENA_MetaBat2.128	d__Bacteria;p__Firmicutes_A;c__Clostridia;o__Oscillospirales;f__Acutalibacteraceae;g__Eubacterium_R;s__Eubacterium_R sp000434995
H_Gut_Meta01.ATHENA_MetaBat2.150	d__Bacteria;p__Actinobacteriota;c__Actinomycetia;o__Actinomycetales;f__Bifidobacteriaceae;g__Bifidobacterium;s__Bifidobacterium bifidum
H_Gut_Meta01.ATHENA_MetaBat2.152	d__Bacteria;p__Firmicutes_A;c__Clostridia;o__Oscillospirales;f__Acutalibacteraceae;g__Ruminococcus_E;s__Ruminococcus_E bromii_B
H_Gut_Meta01.ATHENA_MetaBat2.162	d__Bacteria;p__Firmicutes_A;c__Clostridia;o__Lachnospirales;f__Lachnospiraceae;g__TF01-11;s__TF01-11 sp003529475
H_Gut_Meta01.ATHENA_MetaBat2.164	d__Bacteria;p__Bacteroidota;c__Bacteroidia;o__Bacteroidales;f__Bacteroidaceae;g__Bacteroides;s__Bacteroides uniformis
H_Gut_Meta01.ATHENA_MetaBat2.34	d__Bacteria;p__Desulfobacterota;c__Desulfovibrionia;o__Desulfovibrionales;f__Desulfovibrionaceae;g__Bilophila;s__Bilophila wadsworthia
H_Gut_Meta01.ATHENA_MetaBat2.64	d__Bacteria;p__Firmicutes_A;c__Clostridia;o__Lachnospirales;f__Lachnospiraceae;g__CAG-81;s__CAG-81 sp000435795
H_Gut_Meta01.ATHENA_MetaBat2.68	d__Bacteria;p__Firmicutes_A;c__Clostridia;o__Lachnospirales;f__Lachnospiraceae;g__Eisenbergiella;s__Eisenbergiella massiliensis
H_Gut_Meta01.ATHENA_MetaBat2.77	d__Bacteria;p__Firmicutes_A;c__Clostridia;o__Oscillospirales;f__Ruminococcaceae;g__Ruminococcus_D;s__Ruminococcus_D bicirculans
H_Gut_Meta01.ATHENA_MetaBat2.83	d__Bacteria;p__Actinobacteriota;c__Coriobacteriia;o__Coriobacteriales;f__Eggerthellaceae;g__Adlercreutzia;s__Adlercreutzia equolifaciens
H_Gut_Meta01.ATHENA_MetaBat2.96	d__Bacteria;p__Firmicutes_A;c__Clostridia;o__Lachnospirales;f__Lachnospiraceae;g__CAG-127;s__CAG-127 sp900319515
H_Gut_Meta01.CLOUDSPADES_Maxbin2.021	d__Bacteria;p__Firmicutes_A;c__Clostridia;o__Oscillospirales;f__Acutalibacteraceae;g__Ruminococcus_E;s__Ruminococcus_E bromii_B
H_Gut_Meta01.CLOUDSPADES_Maxbin2.022	d__Bacteria;p__Actinobacteriota;c__Actinomycetia;o__Actinomycetales;f__Bifidobacteriaceae;g__Bifidobacterium;s__Bifidobacterium bifidum
H_Gut_Meta01.CLOUDSPADES_Maxbin2.023	d__Bacteria;p__Firmicutes_A;c__Clostridia;o__Oscillospirales;f__Acutalibacteraceae;g__Eubacterium_R;s__Eubacterium_R sp000434995
H_Gut_Meta01.CLOUDSPADES_Maxbin2.049	d__Bacteria;p__Desulfobacterota;c__Desulfovibrionia;o__Desulfovibrionales;f__Desulfovibrionaceae;g__Bilophila;s__Bilophila wadsworthia
H_Gut_Meta01.CLOUDSPADES_Maxbin2.055	d__Bacteria;p__Firmicutes_A;c__Clostridia;o__Lachnospirales;f__Lachnospiraceae;g__Lachnospira;s__Lachnospira eligens_A
H_Gut_Meta01.CLOUDSPADES_Maxbin2.057	d__Bacteria;p__Firmicutes_A;c__Clostridia_A;o__Christensenellales;f__CAG-74;g__UBA11524;s__UBA11524 sp000437595
H_Gut_Meta01.CLOUDSPADES_Maxbin2.078	d__Bacteria;p__Firmicutes;c__Bacilli;o__Haloplasmatales_A;f__Turicibacteraceae;g__Turicibacter;s__Turicibacter sp001543345
H_Gut_Meta01.CLOUDSPADES_Maxbin2.081	d__Bacteria;p__Firmicutes_A;c__Clostridia;o__Oscillospirales;f__Ruminococcaceae;g__Ruminococcus_D;s__Ruminococcus_D bicirculans
H_Gut_Meta01.CLOUDSPADES_MetaBat2.103	d__Bacteria;p__Actinobacteriota;c__Actinomycetia;o__Actinomycetales;f__Bifidobacteriaceae;g__Bifidobacterium;s__Bifidobacterium bifidum
H_Gut_Meta01.CLOUDSPADES_MetaBat2.141	d__Bacteria;p__Firmicutes_A;c__Clostridia;o__Oscillospirales;f__Acutalibacteraceae;g__Eubacterium_R;s__Eubacterium_R sp000434995
H_Gut_Meta01.CLOUDSPADES_MetaBat2.191	d__Bacteria;p__Firmicutes_A;c__Clostridia;o__Lachnospirales;f__Lachnospiraceae;g__Eisenbergiella;s__Eisenbergiella massiliensis
H_Gut_Meta01.CLOUDSPADES_MetaBat2.210	d__Bacteria;p__Firmicutes_A;c__Clostridia_A;o__Christensenellales;f__CAG-74;g__UBA11524;s__UBA11524 sp000437595
H_Gut_Meta01.CLOUDSPADES_MetaBat2.43	d__Bacteria;p__Firmicutes_A;c__Clostridia;o__Lachnospirales;f__Lachnospiraceae;g__Lachnospira;s__Lachnospira eligens_A
H_Gut_Meta01.IDBAUD_Maxbin2.020	d__Bacteria;p__Actinobacteriota;c__Actinomycetia;o__Actinomycetales;f__Bifidobacteriaceae;g__Bifidobacterium;s__Bifidobacterium bifidum
H_Gut_Meta01.IDBAUD_Maxbin2.023	d__Bacteria;p__Firmicutes_A;c__Clostridia;o__Oscillospirales;f__Acutalibacteraceae;g__Eubacterium_R;s__Eubacterium_R sp000434995
H_Gut_Meta01.IDBAUD_Maxbin2.028	d__Bacteria;p__Firmicutes_A;c__Clostridia;o__Lachnospirales;f__Lachnospiraceae;g__Lachnospira;s__Lachnospira sp000436535
H_Gut_Meta01.IDBAUD_Maxbin2.033	d__Bacteria;p__Actinobacteriota;c__Actinomycetia;o__Actinomycetales;f__Bifidobacteriaceae;g__Bifidobacterium;s__Bifidobacterium longum
H_Gut_Meta01.IDBAUD_Maxbin2.044	d__Bacteria;p__Firmicutes;c__Bacilli;o__Erysipelotrichales;f__Erysipelatoclostridiaceae;g__Faecalibacillus;s__Faecalibacillus intestinalis
H_Gut_Meta01.IDBAUD_Maxbin2.045	d__Bacteria;p__Desulfobacterota;c__Desulfovibrionia;o__Desulfovibrionales;f__Desulfovibrionaceae;g__Bilophila;s__Bilophila wadsworthia
H_Gut_Meta01.IDBAUD_Maxbin2.056	d__Bacteria;p__Firmicutes_A;c__Clostridia_A;o__Christensenellales;f__CAG-74;g__UBA11524;s__UBA11524 sp000437595
H_Gut_Meta01.IDBAUD_Maxbin2.077	d__Bacteria;p__Firmicutes_A;c__Clostridia;o__Oscillospirales;f__Ruminococcaceae;g__Ruminococcus_D;s__Ruminococcus_D bicirculans
H_Gut_Meta01.IDBAUD_Maxbin2.078	d__Bacteria;p__Firmicutes_A;c__Clostridia;o__Lachnospirales;f__Lachnospiraceae;g__Eisenbergiella;s__Eisenbergiella massiliensis
H_Gut_Meta01.IDBAUD_Maxbin2.081	d__Bacteria;p__Firmicutes_A;c__Clostridia;o__Oscillospirales;f__Acutalibacteraceae;g__Clostridium_A;s__Clostridium_A leptum
H_Gut_Meta01.IDBAUD_Maxbin2.089	d__Bacteria;p__Firmicutes_A;c__Clostridia;o__Peptostreptococcales;f__Anaerovoracaceae;g__VUNA01;s__VUNA01 sp002299625
H_Gut_Meta01.IDBAUD_MetaBat2.117	d__Bacteria;p__Firmicutes_A;c__Clostridia;o__Oscillospirales;f__Acutalibacteraceae;g__Ruminococcus_E;s__Ruminococcus_E bromii_B
H_Gut_Meta01.IDBAUD_MetaBat2.122	d__Bacteria;p__Firmicutes_A;c__Clostridia;o__Oscillospirales;f__Ruminococcaceae;g__Ruminococcus_D;s__Ruminococcus_D bicirculans
H_Gut_Meta01.IDBAUD_MetaBat2.132	d__Bacteria;p__Firmicutes_A;c__Clostridia;o__Lachnospirales;f__Lachnospiraceae;g__TF01-11;s__TF01-11 sp003529475
H_Gut_Meta01.IDBAUD_MetaBat2.134	d__Bacteria;p__Firmicutes_A;c__Clostridia;o__Lachnospirales;f__Lachnospiraceae;g__Eisenbergiella;s__Eisenbergiella massiliensis
H_Gut_Meta01.IDBAUD_MetaBat2.141	d__Bacteria;p__Firmicutes_A;c__Clostridia;o__Lachnospirales;f__Lachnospiraceae;g__UMGS1375;s__UMGS1375 sp900066615
H_Gut_Meta01.IDBAUD_MetaBat2.142	d__Bacteria;p__Actinobacteriota;c__Actinomycetia;o__Actinomycetales;f__Bifidobacteriaceae;g__Bifidobacterium;s__Bifidobacterium bifidum
H_Gut_Meta01.IDBAUD_MetaBat2.143	d__Bacteria;p__Firmicutes_A;c__Clostridia;o__Lachnospirales;f__Lachnospiraceae;g__Lachnospira;s__Lachnospira eligens_A
H_Gut_Meta01.IDBAUD_MetaBat2.145	d__Bacteria;p__Firmicutes_A;c__Clostridia;o__Lachnospirales;f__Lachnospiraceae;g__CAG-81;s__CAG-81 sp000435795
H_Gut_Meta01.IDBAUD_MetaBat2.154	d__Bacteria;p__Firmicutes_A;c__Clostridia;o__Oscillospirales;f__Ruminococcaceae;g__Gemmiger;s__Gemmiger qucibialis
H_Gut_Meta01.IDBAUD_MetaBat2.30	d__Bacteria;p__Firmicutes_A;c__Clostridia_A;o__Christensenellales;f__CAG-74;g__UBA11524;s__UBA11524 sp000437595
H_Gut_Meta01.MEGAHIT_Maxbin2.013	d__Bacteria;p__Firmicutes_A;c__Clostridia;o__Oscillospirales;f__Ruminococcaceae;g__Ruminococcus_C;s__Ruminococcus_C sp000980705
H_Gut_Meta01.MEGAHIT_Maxbin2.020	d__Bacteria;p__Firmicutes_A;c__Clostridia;o__Oscillospirales;f__Acutalibacteraceae;g__Ruminococcus_E;s__Ruminococcus_E bromii_B
H_Gut_Meta01.MEGAHIT_Maxbin2.033	d__Bacteria;p__Actinobacteriota;c__Actinomycetia;o__Actinomycetales;f__Bifidobacteriaceae;g__Bifidobacterium;s__Bifidobacterium longum
H_Gut_Meta01.MEGAHIT_Maxbin2.046	d__Bacteria;p__Actinobacteriota;c__Actinomycetia;o__Actinomycetales;f__Bifidobacteriaceae;g__Bifidobacterium;s__Bifidobacterium pseudocatenulatum
H_Gut_Meta01.MEGAHIT_Maxbin2.047	d__Bacteria;p__Firmicutes_A;c__Clostridia;o__Lachnospirales;f__Lachnospiraceae;g__Lachnospira;s__Lachnospira sp000437735
H_Gut_Meta01.MEGAHIT_Maxbin2.051	d__Bacteria;p__Firmicutes_A;c__Clostridia;o__Lachnospirales;f__Lachnospiraceae;g__Clostridium_Q;s__Clostridium_Q sp003024715
H_Gut_Meta01.MEGAHIT_Maxbin2.054	d__Bacteria;p__Firmicutes_A;c__Clostridia_A;o__Christensenellales;f__CAG-74;g__UBA11524;s__UBA11524 sp000437595
H_Gut_Meta01.MEGAHIT_Maxbin2.062	d__Bacteria;p__Firmicutes_A;c__Clostridia;o__Oscillospirales;f__Ruminococcaceae;g__Ruminococcus_D;s__Ruminococcus_D bicirculans
H_Gut_Meta01.MEGAHIT_Maxbin2.080	d__Bacteria;p__Firmicutes_A;c__Clostridia;o__Lachnospirales;f__Lachnospiraceae;g__Eisenbergiella;s__Eisenbergiella massiliensis
H_Gut_Meta01.MEGAHIT_Maxbin2.090	d__Bacteria;p__Firmicutes_A;c__Clostridia;o__Peptostreptococcales;f__Anaerovoracaceae;g__VUNA01;s__VUNA01 sp002299625
H_Gut_Meta01.MEGAHIT_MetaBat2.11	d__Bacteria;p__Firmicutes_A;c__Clostridia;o__Lachnospirales;f__Lachnospiraceae;g__CAG-81;s__CAG-81 sp000435795
H_Gut_Meta01.MEGAHIT_MetaBat2.127	d__Bacteria;p__Firmicutes_A;c__Clostridia;o__Lachnospirales;f__Lachnospiraceae;g__Eisenbergiella;s__Eisenbergiella massiliensis
H_Gut_Meta01.MEGAHIT_MetaBat2.28	d__Bacteria;p__Actinobacteriota;c__Actinomycetia;o__Actinomycetales;f__Bifidobacteriaceae;g__Bifidobacterium;s__Bifidobacterium bifidum
H_Gut_Meta01.MEGAHIT_MetaBat2.37	d__Bacteria;p__Firmicutes_A;c__Clostridia;o__Lachnospirales;f__Lachnospiraceae;g__UMGS1375;s__UMGS1375 sp900066615
H_Gut_Meta01.MEGAHIT_MetaBat2.5	d__Bacteria;p__Firmicutes_A;c__Clostridia;o__Monoglobales_A;f__UBA1381;g__CAG-41;s__CAG-41 sp900066215
H_Gut_Meta01.MEGAHIT_MetaBat2.77	d__Bacteria;p__Firmicutes_A;c__Clostridia;o__Oscillospirales;f__Ruminococcaceae;g__Ruminococcus_D;s__Ruminococcus_D bicirculans
H_Gut_Meta01.MEGAHIT_MetaBat2.86	d__Bacteria;p__Firmicutes_A;c__Clostridia;o__Oscillospirales;f__Acutalibacteraceae;g__CAG-217;s__CAG-217 sp000436335
H_Gut_Meta01.METASPADES_Maxbin2.014	d__Bacteria;p__Proteobacteria;c__Gammaproteobacteria;o__Enterobacterales;f__Enterobacteriaceae;g__Escherichia;s__Escherichia flexneri
H_Gut_Meta01.METASPADES_Maxbin2.030	d__Bacteria;p__Actinobacteriota;c__Actinomycetia;o__Actinomycetales;f__Bifidobacteriaceae;g__Bifidobacterium;s__Bifidobacterium bifidum
H_Gut_Meta01.METASPADES_Maxbin2.031	d__Bacteria;p__Firmicutes_A;c__Clostridia;o__Oscillospirales;f__Acutalibacteraceae;g__Ruminococcus_E;s__Ruminococcus_E bromii_B
H_Gut_Meta01.METASPADES_Maxbin2.033	d__Bacteria;p__Firmicutes_A;c__Clostridia;o__Oscillospirales;f__Acutalibacteraceae;g__Eubacterium_R;s__Eubacterium_R sp000434995
H_Gut_Meta01.METASPADES_Maxbin2.039	d__Bacteria;p__Firmicutes_A;c__Clostridia;o__Lachnospirales;f__Lachnospiraceae;g__Lachnospira;s__Lachnospira sp000436535
H_Gut_Meta01.METASPADES_Maxbin2.042	d__Bacteria;p__Actinobacteriota;c__Actinomycetia;o__Actinomycetales;f__Bifidobacteriaceae;g__Bifidobacterium;s__Bifidobacterium longum
H_Gut_Meta01.METASPADES_Maxbin2.046	d__Bacteria;p__Firmicutes_C;c__Negativicutes;o__Acidaminococcales;f__Acidaminococcaceae;g__Phascolarctobacterium;s__Phascolarctobacterium faecium
H_Gut_Meta01.METASPADES_Maxbin2.051	d__Bacteria;p__Firmicutes_A;c__Clostridia;o__Oscillospirales;f__Ruminococcaceae;g__Gemmiger;s__Gemmiger sp900554145
H_Gut_Meta01.METASPADES_Maxbin2.054	d__Bacteria;p__Firmicutes;c__Bacilli;o__Erysipelotrichales;f__Erysipelatoclostridiaceae;g__Faecalibacillus;s__Faecalibacillus intestinalis
H_Gut_Meta01.METASPADES_Maxbin2.055	d__Bacteria;p__Desulfobacterota;c__Desulfovibrionia;o__Desulfovibrionales;f__Desulfovibrionaceae;g__Bilophila;s__Bilophila wadsworthia
H_Gut_Meta01.METASPADES_Maxbin2.057	d__Bacteria;p__Firmicutes_A;c__Clostridia;o__Lachnospirales;f__Lachnospiraceae;g__Lachnospira;s__Lachnospira sp000437735
H_Gut_Meta01.METASPADES_Maxbin2.060	d__Bacteria;p__Firmicutes_A;c__Clostridia;o__Lachnospirales;f__Lachnospiraceae;g__Clostridium_Q;s__Clostridium_Q sp003024715
H_Gut_Meta01.METASPADES_Maxbin2.063	d__Bacteria;p__Firmicutes_A;c__Clostridia_A;o__Christensenellales;f__CAG-74;g__UBA11524;s__UBA11524 sp000437595
H_Gut_Meta01.METASPADES_Maxbin2.068	d__Bacteria;p__Firmicutes_A;c__Clostridia;o__Oscillospirales;f__Acutalibacteraceae;g__CAG-217;s__CAG-217 sp000436335
H_Gut_Meta01.METASPADES_Maxbin2.074	d__Bacteria;p__Firmicutes_A;c__Clostridia;o__Oscillospirales;f__Ruminococcaceae;g__Ruminococcus_D;s__Ruminococcus_D bicirculans
H_Gut_Meta01.METASPADES_Maxbin2.075	d__Bacteria;p__Firmicutes_A;c__Clostridia;o__Lachnospirales;f__Lachnospiraceae;g__CAG-882;s__CAG-882 sp003486385
H_Gut_Meta01.METASPADES_Maxbin2.089	d__Bacteria;p__Firmicutes;c__Bacilli;o__Haloplasmatales_A;f__Turicibacteraceae;g__Turicibacter;s__Turicibacter sp001543345
H_Gut_Meta01.METASPADES_Maxbin2.107	d__Bacteria;p__Bacteroidota;c__Bacteroidia;o__Bacteroidales;f__Rikenellaceae;g__Alistipes;s__Alistipes putredinis
H_Gut_Meta01.METASPADES_MetaBat2.107	d__Bacteria;p__Firmicutes_A;c__Clostridia;o__Oscillospirales;f__Acutalibacteraceae;g__Ruminococcus_E;s__Ruminococcus_E bromii_B
H_Gut_Meta01.METASPADES_MetaBat2.116	d__Bacteria;p__Firmicutes_A;c__Clostridia;o__Oscillospirales;f__Acutalibacteraceae;g__Eubacterium_R;s__Eubacterium_R sp000434995
H_Gut_Meta01.METASPADES_MetaBat2.118	d__Bacteria;p__Firmicutes_A;c__Clostridia;o__Lachnospirales;f__Lachnospiraceae;g__Agathobacter;s__Agathobacter faecis
H_Gut_Meta01.METASPADES_MetaBat2.138	d__Bacteria;p__Firmicutes_A;c__Clostridia;o__Peptostreptococcales;f__Anaerovoracaceae;g__VUNA01;s__VUNA01 sp002299625
H_Gut_Meta01.METASPADES_MetaBat2.144	d__Bacteria;p__Firmicutes_A;c__Clostridia;o__Lachnospirales;f__Lachnospiraceae;g__CAG-81;s__CAG-81 sp000435795
H_Gut_Meta01.METASPADES_MetaBat2.163	d__Bacteria;p__Actinobacteriota;c__Actinomycetia;o__Actinomycetales;f__Bifidobacteriaceae;g__Bifidobacterium;s__Bifidobacterium bifidum
H_Gut_Meta01.METASPADES_MetaBat2.20	d__Bacteria;p__Firmicutes_A;c__Clostridia;o__Oscillospirales;f__Ruminococcaceae;g__Ruminococcus_D;s__Ruminococcus_D bicirculans
H_Gut_Meta01.METASPADES_MetaBat2.22	d__Bacteria;p__Firmicutes_A;c__Clostridia;o__Lachnospirales;f__Lachnospiraceae;g__Roseburia;s__Roseburia intestinalis
H_Gut_Meta01.METASPADES_MetaBat2.23	d__Bacteria;p__Firmicutes_A;c__Clostridia;o__Lachnospirales;f__Lachnospiraceae;g__Eisenbergiella;s__Eisenbergiella massiliensis
H_Gut_Meta01.METASPADES_MetaBat2.6	d__Bacteria;p__Firmicutes_A;c__Clostridia;o__Lachnospirales;f__Lachnospiraceae;g__Fusicatenibacter;s__Fusicatenibacter saccharivorans
H_Gut_Meta01.METASPADES_MetaBat2.73	d__Bacteria;p__Firmicutes_A;c__Clostridia;o__Lachnospirales;f__Lachnospiraceae;g__TF01-11;s__TF01-11 sp003529475
H_Gut_Meta01.METASPADES_MetaBat2.74	d__Bacteria;p__Firmicutes;c__Bacilli;o__Haloplasmatales_A;f__Turicibacteraceae;g__Turicibacter;s__Turicibacter sp001543345
H_Gut_Meta01.METASPADES_MetaBat2.78	d__Bacteria;p__Firmicutes_A;c__Clostridia_A;o__Christensenellales;f__CAG-74;g__SFFH01;s__SFFH01 sp900542395
H_Gut_Meta01.METASPADES_MetaBat2.91	d__Bacteria;p__Desulfobacterota;c__Desulfovibrionia;o__Desulfovibrionales;f__Desulfovibrionaceae;g__Bilophila;s__Bilophila wadsworthia
H_Gut_Meta01.METASPADES_MetaBat2.92	d__Bacteria;p__Proteobacteria;c__Gammaproteobacteria;o__Enterobacterales;f__Enterobacteriaceae;g__Escherichia;s__Escherichia flexneri
H_Gut_Meta01.METATRASS.1076	d__Bacteria;p__Firmicutes_A;c__Clostridia;o__Lachnospirales;f__Lachnospiraceae;g__Lachnospira;s__Lachnospira sp000437735
H_Gut_Meta01.METATRASS.1104	d__Bacteria;p__Proteobacteria;c__Gammaproteobacteria;o__Enterobacterales;f__Enterobacteriaceae;g__Escherichia;s__Escherichia flexneri
H_Gut_Meta01.METATRASS.1163	d__Bacteria;p__Firmicutes_A;c__Clostridia;o__Lachnospirales;f__Lachnospiraceae;g__Acetatifactor;s__Acetatifactor sp900066365
H_Gut_Meta01.METATRASS.1173	d__Bacteria;p__Actinobacteriota;c__Actinomycetia;o__Actinomycetales;f__Bifidobacteriaceae;g__Bifidobacterium;s__Bifidobacterium longum
H_Gut_Meta01.METATRASS.1260	d__Bacteria;p__Firmicutes_A;c__Clostridia;o__Oscillospirales;f__Ruminococcaceae;g__Gemmiger;s__Gemmiger qucibialis
H_Gut_Meta01.METATRASS.1300	d__Bacteria;p__Firmicutes_A;c__Clostridia;o__Oscillospirales;f__Ruminococcaceae;g__Faecalibacterium;s__Faecalibacterium prausnitzii_D
H_Gut_Meta01.METATRASS.1326	d__Bacteria;p__Firmicutes_A;c__Clostridia;o__Lachnospirales;f__Lachnospiraceae;g__Blautia_A;s__Blautia_A sp003480185
H_Gut_Meta01.METATRASS.1370	d__Bacteria;p__Firmicutes_A;c__Clostridia;o__Lachnospirales;f__Lachnospiraceae;g__Mediterraneibacter;s__Mediterraneibacter lactaris
H_Gut_Meta01.METATRASS.1375	d__Bacteria;p__Firmicutes_A;c__Clostridia;o__Lachnospirales;f__Lachnospiraceae;g__KLE1615;s__KLE1615 sp900066985
H_Gut_Meta01.METATRASS.1449	d__Bacteria;p__Firmicutes_A;c__Clostridia_A;o__Christensenellales;f__CAG-74;g__UBA11524;s__UBA11524 sp000437595
H_Gut_Meta01.METATRASS.1459	d__Bacteria;p__Firmicutes_A;c__Clostridia;o__Lachnospirales;f__Lachnospiraceae;g__Eubacterium_I;s__Eubacterium_I ramulus_A
H_Gut_Meta01.METATRASS.1633	d__Bacteria;p__Firmicutes_A;c__Clostridia;o__Oscillospirales;f__Acutalibacteraceae;g__Ruminococcus_E;s__Ruminococcus_E bromii_B
H_Gut_Meta01.METATRASS.1678	d__Bacteria;p__Firmicutes_A;c__Clostridia;o__Lachnospirales;f__Lachnospiraceae;g__Eisenbergiella;s__Eisenbergiella massiliensis
H_Gut_Meta01.METATRASS.1684	d__Bacteria;p__Actinobacteriota;c__Actinomycetia;o__Actinomycetales;f__Bifidobacteriaceae;g__Bifidobacterium;s__Bifidobacterium pseudocatenulatum
H_Gut_Meta01.METATRASS.1689	d__Bacteria;p__Firmicutes_A;c__Clostridia;o__Oscillospirales;f__Ruminococcaceae;g__Ruminococcus_C;s__Ruminococcus_C sp000980705
H_Gut_Meta01.METATRASS.17	d__Bacteria;p__Firmicutes_A;c__Clostridia;o__Oscillospirales;f__Oscillospiraceae;g__Evtepia;s__Evtepia gabavorous
H_Gut_Meta01.METATRASS.1717	d__Bacteria;p__Firmicutes_A;c__Clostridia;o__Oscillospirales;f__Acutalibacteraceae;g__Clostridium_A;s__Clostridium_A leptum
H_Gut_Meta01.METATRASS.1795	d__Bacteria;p__Firmicutes_A;c__Clostridia;o__Lachnospirales;f__Lachnospiraceae;g__CAG-127;s__CAG-127 sp900319515
H_Gut_Meta01.METATRASS.1801	d__Bacteria;p__Firmicutes;c__Bacilli;o__Erysipelotrichales;f__Erysipelatoclostridiaceae;g__Faecalibacillus;s__Faecalibacillus intestinalis
H_Gut_Meta01.METATRASS.1982	d__Bacteria;p__Firmicutes_A;c__Clostridia;o__Lachnospirales;f__Lachnospiraceae;g__Clostridium_Q;s__Clostridium_Q sp003024715
H_Gut_Meta01.METATRASS.2004	d__Bacteria;p__Firmicutes_A;c__Clostridia;o__Lachnospirales;f__Lachnospiraceae;g__TF01-11;s__TF01-11 sp003529475
H_Gut_Meta01.METATRASS.2043	d__Bacteria;p__Firmicutes_A;c__Clostridia;o__Lachnospirales;f__Lachnospiraceae;g__Blautia_A;s__Blautia_A obeum
H_Gut_Meta01.METATRASS.2049	d__Bacteria;p__Desulfobacterota;c__Desulfovibrionia;o__Desulfovibrionales;f__Desulfovibrionaceae;g__Bilophila;s__Bilophila wadsworthia
H_Gut_Meta01.METATRASS.2056	d__Bacteria;p__Firmicutes_A;c__Clostridia;o__Lachnospirales;f__Lachnospiraceae;g__Enterocloster;s__Enterocloster sp000431375
H_Gut_Meta01.METATRASS.2077	d__Bacteria;p__Firmicutes_A;c__Clostridia;o__Oscillospirales;f__Ruminococcaceae;g__Faecalibacterium;s__Faecalibacterium prausnitzii_C
H_Gut_Meta01.METATRASS.2085	d__Bacteria;p__Firmicutes_C;c__Negativicutes;o__Selenomonadales;f__Selenomonadaceae;g__Megamonas;s__Megamonas funiformis
H_Gut_Meta01.METATRASS.2126	d__Bacteria;p__Firmicutes_A;c__Clostridia;o__Lachnospirales;f__Lachnospiraceae;g__Lachnospira;s__Lachnospira sp000436535
H_Gut_Meta01.METATRASS.2188	d__Bacteria;p__Firmicutes_A;c__Clostridia;o__Lachnospirales;f__Lachnospiraceae;g__Bariatricus;s__Bariatricus comes
H_Gut_Meta01.METATRASS.2202	d__Bacteria;p__Firmicutes_A;c__Clostridia;o__Oscillospirales;f__Acutalibacteraceae;g__CAG-217;s__CAG-217 sp000436335
H_Gut_Meta01.METATRASS.2206	d__Bacteria;p__Firmicutes_A;c__Clostridia;o__Lachnospirales;f__Lachnospiraceae;g__CAG-882;s__CAG-882 sp003486385
H_Gut_Meta01.METATRASS.2235	d__Bacteria;p__Firmicutes_A;c__Clostridia;o__Oscillospirales;f__Acutalibacteraceae;g__Eubacterium_R;s__Eubacterium_R sp000434995
H_Gut_Meta01.METATRASS.2327	d__Bacteria;p__Firmicutes_A;c__Clostridia;o__Oscillospirales;f__Ruminococcaceae;g__Faecalibacterium;s__Faecalibacterium prausnitzii_G
H_Gut_Meta01.METATRASS.2377	d__Bacteria;p__Firmicutes_A;c__Clostridia;o__Lachnospirales;f__Lachnospiraceae;g__CAG-81;s__CAG-81 sp000435795
H_Gut_Meta01.METATRASS.2790	d__Bacteria;p__Firmicutes_A;c__Clostridia;o__Oscillospirales;f__Ruminococcaceae;g__Faecalibacterium;s__Faecalibacterium sp900539945
H_Gut_Meta01.METATRASS.2802	d__Bacteria;p__Firmicutes_A;c__Clostridia;o__Oscillospirales;f__Ruminococcaceae;g__Gemmiger;s__Gemmiger sp900554145
H_Gut_Meta01.METATRASS.3049	d__Bacteria;p__Firmicutes_A;c__Clostridia;o__Oscillospirales;f__Butyricicoccaceae;g__Agathobaculum;s__Agathobaculum sp003481705
H_Gut_Meta01.METATRASS.317	d__Bacteria;p__Firmicutes_A;c__Clostridia;o__Lachnospirales;f__Lachnospiraceae;g__Agathobacter;s__Agathobacter rectalis
H_Gut_Meta01.METATRASS.337	d__Bacteria;p__Firmicutes_A;c__Clostridia;o__Lachnospirales;f__Lachnospiraceae;g__Coprococcus_A;s__Coprococcus_A catus
H_Gut_Meta01.METATRASS.364	d__Bacteria;p__Actinobacteriota;c__Actinomycetia;o__Actinomycetales;f__Bifidobacteriaceae;g__Bifidobacterium;s__Bifidobacterium bifidum
H_Gut_Meta01.METATRASS.371	d__Bacteria;p__Firmicutes_A;c__Clostridia;o__Lachnospirales;f__Lachnospiraceae;g__Lachnospira;s__Lachnospira eligens_A
H_Gut_Meta01.METATRASS.380	d__Bacteria;p__Firmicutes_A;c__Clostridia;o__Lachnospirales;f__Lachnospiraceae;g__Mediterraneibacter;s__Mediterraneibacter faecis
H_Gut_Meta01.METATRASS.3811	d__Bacteria;p__Firmicutes_A;c__Clostridia;o__Lachnospirales;f__Lachnospiraceae;g__Agathobacter;s__Agathobacter rectalis
H_Gut_Meta01.METATRASS.4048	d__Bacteria;p__Firmicutes_A;c__Clostridia;o__Lachnospirales;f__Lachnospiraceae;g__UBA9502;s__UBA9502 sp003480315
H_Gut_Meta01.METATRASS.405	d__Bacteria;p__Proteobacteria;c__Gammaproteobacteria;o__Enterobacterales;f__Enterobacteriaceae;g__Escherichia;s__Escherichia flexneri
H_Gut_Meta01.METATRASS.511	d__Bacteria;p__Firmicutes_A;c__Clostridia;o__Lachnospirales;f__Lachnospiraceae;g__Roseburia;s__Roseburia intestinalis
H_Gut_Meta01.METATRASS.533	d__Bacteria;p__Firmicutes_A;c__Clostridia;o__Oscillospirales;f__Acutalibacteraceae;g__Ruminococcus_E;s__Ruminococcus_E bromii_B
H_Gut_Meta01.METATRASS.621	d__Bacteria;p__Firmicutes_A;c__Clostridia;o__Lachnospirales;f__Lachnospiraceae;g__UMGS1375;s__UMGS1375 sp900066615
H_Gut_Meta01.METATRASS.631	d__Bacteria;p__Firmicutes_A;c__Clostridia;o__Lachnospirales;f__Lachnospiraceae;g__Fusicatenibacter;s__Fusicatenibacter saccharivorans
H_Gut_Meta01.METATRASS.645	d__Bacteria;p__Firmicutes_A;c__Clostridia;o__Lachnospirales;f__Lachnospiraceae;g__Eubacterium_I;s__Eubacterium_I ramulus
H_Gut_Meta01.METATRASS.829	d__Bacteria;p__Bacteroidota;c__Bacteroidia;o__Bacteroidales;f__Bacteroidaceae;g__Bacteroides;s__Bacteroides uniformis
H_Gut_Meta01.METATRASS.902	d__Bacteria;p__Bacteroidota;c__Bacteroidia;o__Bacteroidales;f__Bacteroidaceae;g__Phocaeicola;s__Phocaeicola massiliensis
H_Gut_Meta01.METATRASS.914	d__Bacteria;p__Firmicutes_A;c__Clostridia;o__Lachnospirales;f__Lachnospiraceae;g__Eubacterium_G;s__Eubacterium_G ventriosum
H_Gut_Meta01.SUPERNOVA_Maxbin2.020	d__Bacteria;p__Actinobacteriota;c__Actinomycetia;o__Actinomycetales;f__Bifidobacteriaceae;g__Bifidobacterium;s__Bifidobacterium bifidum
H_Gut_Meta01.SUPERNOVA_Maxbin2.021	d__Bacteria;p__Firmicutes_A;c__Clostridia;o__Oscillospirales;f__Acutalibacteraceae;g__Ruminococcus_E;s__Ruminococcus_E bromii_B
H_Gut_Meta01.SUPERNOVA_Maxbin2.024	d__Bacteria;p__Firmicutes_A;c__Clostridia;o__Oscillospirales;f__Acutalibacteraceae;g__Eubacterium_R;s__Eubacterium_R sp000434995
H_Gut_Meta01.SUPERNOVA_Maxbin2.033	d__Bacteria;p__Actinobacteriota;c__Actinomycetia;o__Actinomycetales;f__Bifidobacteriaceae;g__Bifidobacterium;s__Bifidobacterium longum
H_Gut_Meta01.SUPERNOVA_Maxbin2.047	d__Bacteria;p__Desulfobacterota;c__Desulfovibrionia;o__Desulfovibrionales;f__Desulfovibrionaceae;g__Bilophila;s__Bilophila wadsworthia
H_Gut_Meta01.SUPERNOVA_Maxbin2.048	d__Bacteria;p__Actinobacteriota;c__Actinomycetia;o__Actinomycetales;f__Bifidobacteriaceae;g__Bifidobacterium;s__Bifidobacterium pseudocatenulatum
H_Gut_Meta01.SUPERNOVA_Maxbin2.054	d__Bacteria;p__Firmicutes_A;c__Clostridia;o__Lachnospirales;f__Lachnospiraceae;g__Lachnospira;s__Lachnospira eligens_A
H_Gut_Meta01.SUPERNOVA_Maxbin2.057	d__Bacteria;p__Firmicutes_A;c__Clostridia_A;o__Christensenellales;f__CAG-74;g__UBA11524;s__UBA11524 sp000437595
H_Gut_Meta01.SUPERNOVA_MetaBat2.12	d__Bacteria;p__Actinobacteriota;c__Actinomycetia;o__Actinomycetales;f__Bifidobacteriaceae;g__Bifidobacterium;s__Bifidobacterium bifidum
H_Gut_Meta01.SUPERNOVA_MetaBat2.18	d__Bacteria;p__Firmicutes_A;c__Clostridia;o__Lachnospirales;f__Lachnospiraceae;g__Lachnospira;s__Lachnospira eligens_A
H_Gut_Meta01.SUPERNOVA_MetaBat2.19	d__Bacteria;p__Firmicutes_A;c__Clostridia;o__Lachnospirales;f__Lachnospiraceae;g__Eisenbergiella;s__Eisenbergiella massiliensis
H_Gut_Meta01.SUPERNOVA_MetaBat2.20	d__Bacteria;p__Firmicutes_A;c__Clostridia;o__Lachnospirales;f__Lachnospiraceae;g__Lachnospira;s__Lachnospira sp000437735
H_Gut_Meta01.SUPERNOVA_MetaBat2.23	d__Bacteria;p__Firmicutes_A;c__Clostridia;o__Oscillospirales;f__Ruminococcaceae;g__Gemmiger;s__Gemmiger qucibialis
H_Gut_Meta01.SUPERNOVA_MetaBat2.30	d__Bacteria;p__Actinobacteriota;c__Actinomycetia;o__Actinomycetales;f__Bifidobacteriaceae;g__Bifidobacterium;s__Bifidobacterium longum
H_Gut_Meta01.SUPERNOVA_MetaBat2.35	d__Bacteria;p__Firmicutes_A;c__Clostridia;o__Lachnospirales;f__Lachnospiraceae;g__CAG-81;s__CAG-81 sp900066535
H_Gut_Meta01.SUPERNOVA_MetaBat2.39	d__Bacteria;p__Firmicutes_A;c__Clostridia;o__Oscillospirales;f__Acutalibacteraceae;g__Eubacterium_R;s__Eubacterium_R sp000434995
H_Gut_Meta01.SUPERNOVA_MetaBat2.45	d__Bacteria;p__Firmicutes_A;c__Clostridia;o__Lachnospirales;f__Lachnospiraceae;g__Lachnospira;s__Lachnospira sp000436535
H_Gut_Meta01.SUPERNOVA_MetaBat2.49	d__Bacteria;p__Firmicutes_A;c__Clostridia_A;o__Christensenellales;f__CAG-74;g__UBA11524;s__UBA11524 sp000437595
H_Gut_Meta01.SUPERNOVA_MetaBat2.52	d__Bacteria;p__Actinobacteriota;c__Actinomycetia;o__Actinomycetales;f__Bifidobacteriaceae;g__Bifidobacterium;s__Bifidobacterium pseudocatenulatum
H_Gut_Meta01.SUPERNOVA_MetaBat2.57	d__Bacteria;p__Firmicutes_A;c__Clostridia;o__Oscillospirales;f__Acutalibacteraceae;g__Ruminococcus_E;s__Ruminococcus_E bromii_B
H_Gut_Meta01.SUPERNOVA_MetaBat2.59	d__Bacteria;p__Desulfobacterota;c__Desulfovibrionia;o__Desulfovibrionales;f__Desulfovibrionaceae;g__Bilophila;s__Bilophila wadsworthia
H_Gut_Meta01.SUPERNOVA_MetaBat2.6	d__Bacteria;p__Firmicutes_A;c__Clostridia;o__Lachnospirales;f__Lachnospiraceae;g__CAG-81;s__CAG-81 sp000435795
H_Gut_Meta01.SUPERNOVA_MetaBat2.9	d__Bacteria;p__Firmicutes_A;c__Clostridia;o__Lachnospirales;f__Lachnospiraceae;g__TF01-11;s__TF01-11 sp003529475
H_Gut_Meta02.ATHENA_Maxbin2.001	d__Bacteria;p__Firmicutes_A;c__Clostridia;o__Lachnospirales;f__Lachnospiraceae;g__Agathobacter;s__Agathobacter rectalis
H_Gut_Meta02.ATHENA_Maxbin2.007	d__Bacteria;p__Proteobacteria;c__Gammaproteobacteria;o__Enterobacterales;f__Enterobacteriaceae;g__Escherichia;s__Escherichia flexneri
H_Gut_Meta02.ATHENA_Maxbin2.019	d__Bacteria;p__Firmicutes_A;c__Clostridia;o__Lachnospirales;f__Lachnospiraceae;g__Lachnospira;s__Lachnospira sp000436535
H_Gut_Meta02.ATHENA_Maxbin2.037	d__Bacteria;p__Firmicutes;c__Bacilli;o__Erysipelotrichales;f__Erysipelatoclostridiaceae;g__Faecalibacillus;s__Faecalibacillus intestinalis
H_Gut_Meta02.ATHENA_Maxbin2.038	d__Bacteria;p__Firmicutes_A;c__Clostridia;o__Lachnospirales;f__Lachnospiraceae;g__Lachnospira;s__Lachnospira eligens_A
H_Gut_Meta02.ATHENA_Maxbin2.041	d__Bacteria;p__Firmicutes_A;c__Clostridia_A;o__Christensenellales;f__CAG-74;g__UBA11524;s__UBA11524 sp000437595
H_Gut_Meta02.ATHENA_Maxbin2.053	d__Bacteria;p__Firmicutes_A;c__Clostridia;o__Oscillospirales;f__Acutalibacteraceae;g__Eubacterium_R;s__Eubacterium_R sp000434995
H_Gut_Meta02.ATHENA_Maxbin2.059	d__Bacteria;p__Firmicutes_A;c__Clostridia;o__Lachnospirales;f__Lachnospiraceae;g__CAG-81;s__CAG-81 sp900066535
H_Gut_Meta02.ATHENA_Maxbin2.062	d__Bacteria;p__Firmicutes;c__Bacilli;o__Haloplasmatales_A;f__Turicibacteraceae;g__Turicibacter;s__Turicibacter sp001543345
H_Gut_Meta02.ATHENA_Maxbin2.063	d__Bacteria;p__Desulfobacterota;c__Desulfovibrionia;o__Desulfovibrionales;f__Desulfovibrionaceae;g__Bilophila;s__Bilophila wadsworthia
H_Gut_Meta02.ATHENA_Maxbin2.066	d__Bacteria;p__Firmicutes_A;c__Clostridia;o__Lachnospirales;f__Lachnospiraceae;g__Anaerostipes;s__Anaerostipes hadrus
H_Gut_Meta02.ATHENA_Maxbin2.073	d__Bacteria;p__Firmicutes_A;c__Clostridia;o__Oscillospirales;f__Acutalibacteraceae;g__Clostridium_A;s__Clostridium_A leptum
H_Gut_Meta02.ATHENA_Maxbin2.081	d__Bacteria;p__Firmicutes_A;c__Clostridia;o__Monoglobales_A;f__UBA1381;g__CAG-41;s__CAG-41 sp900066215
H_Gut_Meta02.ATHENA_Maxbin2.090	d__Bacteria;p__Firmicutes_A;c__Clostridia;o__Oscillospirales;f__Oscillospiraceae;g__Evtepia;s__Evtepia sp900546255
H_Gut_Meta02.ATHENA_MetaBat2.109	d__Bacteria;p__Firmicutes_A;c__Clostridia;o__Lachnospirales;f__Lachnospiraceae;g__GCA-900066135;s__GCA-900066135 sp900066135
H_Gut_Meta02.ATHENA_MetaBat2.140	d__Bacteria;p__Proteobacteria;c__Gammaproteobacteria;o__Enterobacterales;f__Enterobacteriaceae;g__Escherichia;s__Escherichia flexneri
H_Gut_Meta02.ATHENA_MetaBat2.148	d__Bacteria;p__Actinobacteriota;c__Coriobacteriia;o__Coriobacteriales;f__Coriobacteriaceae;g__Collinsella;s__
H_Gut_Meta02.ATHENA_MetaBat2.159	d__Bacteria;p__Firmicutes_A;c__Clostridia;o__Oscillospirales;f__Acutalibacteraceae;g__Eubacterium_R;s__Eubacterium_R sp000434995
H_Gut_Meta02.ATHENA_MetaBat2.186	d__Bacteria;p__Firmicutes_A;c__Clostridia;o__Lachnospirales;f__Lachnospiraceae;g__Agathobacter;s__Agathobacter faecis
H_Gut_Meta02.ATHENA_MetaBat2.47	d__Bacteria;p__Firmicutes_A;c__Clostridia;o__Lachnospirales;f__Lachnospiraceae;g__UBA9502;s__UBA9502 sp003480315
H_Gut_Meta02.ATHENA_MetaBat2.49	d__Bacteria;p__Firmicutes_A;c__Clostridia;o__Lachnospirales;f__Lachnospiraceae;g__Lachnospira;s__Lachnospira sp000436535
H_Gut_Meta02.ATHENA_MetaBat2.75	d__Bacteria;p__Firmicutes;c__Bacilli;o__Erysipelotrichales;f__Erysipelatoclostridiaceae;g__Faecalibacillus;s__Faecalibacillus intestinalis
H_Gut_Meta02.ATHENA_MetaBat2.77	d__Bacteria;p__Firmicutes;c__Bacilli;o__Haloplasmatales_A;f__Turicibacteraceae;g__Turicibacter;s__Turicibacter sp001543345
H_Gut_Meta02.ATHENA_MetaBat2.96	d__Bacteria;p__Firmicutes_A;c__Clostridia;o__Lachnospirales;f__Lachnospiraceae;g__Fusicatenibacter;s__Fusicatenibacter saccharivorans
H_Gut_Meta02.CLOUDSPADES_Maxbin2.025	d__Bacteria;p__Firmicutes_A;c__Clostridia;o__Lachnospirales;f__Lachnospiraceae;g__Lachnospira;s__Lachnospira sp000436535
H_Gut_Meta02.CLOUDSPADES_Maxbin2.040	d__Bacteria;p__Firmicutes_A;c__Clostridia;o__Lachnospirales;f__Lachnospiraceae;g__Lachnospira;s__Lachnospira sp000437735
H_Gut_Meta02.CLOUDSPADES_Maxbin2.052	d__Bacteria;p__Firmicutes_A;c__Clostridia;o__Oscillospirales;f__Acutalibacteraceae;g__CAG-217;s__CAG-217 sp000436335
H_Gut_Meta02.CLOUDSPADES_Maxbin2.060	d__Bacteria;p__Firmicutes_A;c__Clostridia;o__Oscillospirales;f__Ruminococcaceae;g__Ruminococcus_C;s__Ruminococcus_C sp000980705
H_Gut_Meta02.CLOUDSPADES_Maxbin2.061	d__Bacteria;p__Desulfobacterota;c__Desulfovibrionia;o__Desulfovibrionales;f__Desulfovibrionaceae;g__Bilophila;s__Bilophila wadsworthia
H_Gut_Meta02.CLOUDSPADES_Maxbin2.062	d__Bacteria;p__Firmicutes_A;c__Clostridia;o__Oscillospirales;f__Acutalibacteraceae;g__Eubacterium_R;s__Eubacterium_R sp000434995
H_Gut_Meta02.CLOUDSPADES_Maxbin2.071	d__Bacteria;p__Firmicutes_A;c__Clostridia;o__Oscillospirales;f__Acutalibacteraceae;g__Clostridium_A;s__Clostridium_A leptum
H_Gut_Meta02.CLOUDSPADES_MetaBat2.115	d__Bacteria;p__Firmicutes_A;c__Clostridia_A;o__Christensenellales;f__CAG-74;g__UBA11524;s__UBA11524 sp000437595
H_Gut_Meta02.CLOUDSPADES_MetaBat2.118	d__Bacteria;p__Firmicutes_A;c__Clostridia;o__Lachnospirales;f__Lachnospiraceae;g__CAG-81;s__CAG-81 sp900066535
H_Gut_Meta02.CLOUDSPADES_MetaBat2.136	d__Bacteria;p__Firmicutes_A;c__Clostridia;o__Monoglobales_A;f__UBA1381;g__CAG-41;s__CAG-41 sp900066215
H_Gut_Meta02.CLOUDSPADES_MetaBat2.158	d__Bacteria;p__Firmicutes_A;c__Clostridia;o__Lachnospirales;f__Lachnospiraceae;g__UBA7160;s__UBA7160 sp902363135
H_Gut_Meta02.CLOUDSPADES_MetaBat2.27	d__Bacteria;p__Firmicutes_A;c__Clostridia;o__Lachnospirales;f__Lachnospiraceae;g__Eubacterium_G;s__Eubacterium_G ventriosum
H_Gut_Meta02.CLOUDSPADES_MetaBat2.93	d__Bacteria;p__Desulfobacterota;c__Desulfovibrionia;o__Desulfovibrionales;f__Desulfovibrionaceae;g__Bilophila;s__Bilophila wadsworthia
H_Gut_Meta02.CLOUDSPADES_MetaBat2.96	d__Bacteria;p__Actinobacteriota;c__Actinomycetia;o__Actinomycetales;f__Bifidobacteriaceae;g__Bifidobacterium;s__Bifidobacterium longum
H_Gut_Meta02.IDBAUD_Maxbin2.001	d__Bacteria;p__Firmicutes_A;c__Clostridia;o__Lachnospirales;f__Lachnospiraceae;g__Agathobacter;s__Agathobacter rectalis
H_Gut_Meta02.IDBAUD_Maxbin2.012	d__Bacteria;p__Proteobacteria;c__Gammaproteobacteria;o__Enterobacterales;f__Enterobacteriaceae;g__Escherichia;s__Escherichia flexneri
H_Gut_Meta02.IDBAUD_Maxbin2.022	d__Bacteria;p__Firmicutes_A;c__Clostridia;o__Oscillospirales;f__Ruminococcaceae;g__Faecalibacterium;s__Faecalibacterium prausnitzii_C
H_Gut_Meta02.IDBAUD_Maxbin2.036	d__Bacteria;p__Firmicutes_A;c__Clostridia;o__Lachnospirales;f__Lachnospiraceae;g__Clostridium_Q;s__Clostridium_Q sp003024715
H_Gut_Meta02.IDBAUD_Maxbin2.037	d__Bacteria;p__Firmicutes;c__Bacilli;o__Erysipelotrichales;f__Erysipelatoclostridiaceae;g__Faecalibacillus;s__Faecalibacillus intestinalis
H_Gut_Meta02.IDBAUD_Maxbin2.040	d__Bacteria;p__Firmicutes_A;c__Clostridia;o__Oscillospirales;f__Ruminococcaceae;g__Gemmiger;s__Gemmiger qucibialis
H_Gut_Meta02.IDBAUD_Maxbin2.042	d__Bacteria;p__Firmicutes_A;c__Clostridia_A;o__Christensenellales;f__CAG-74;g__UBA11524;s__UBA11524 sp000437595
H_Gut_Meta02.IDBAUD_Maxbin2.046	d__Bacteria;p__Firmicutes_A;c__Clostridia;o__Lachnospirales;f__Lachnospiraceae;g__CAG-882;s__CAG-882 sp003486385
H_Gut_Meta02.IDBAUD_Maxbin2.052	d__Bacteria;p__Firmicutes_A;c__Clostridia;o__Oscillospirales;f__Acutalibacteraceae;g__Eubacterium_R;s__Eubacterium_R sp000434995
H_Gut_Meta02.IDBAUD_Maxbin2.059	d__Bacteria;p__Desulfobacterota;c__Desulfovibrionia;o__Desulfovibrionales;f__Desulfovibrionaceae;g__Bilophila;s__Bilophila wadsworthia
H_Gut_Meta02.IDBAUD_Maxbin2.063	d__Bacteria;p__Firmicutes_A;c__Clostridia;o__Lachnospirales;f__Lachnospiraceae;g__Anaerostipes;s__Anaerostipes hadrus_B
H_Gut_Meta02.IDBAUD_Maxbin2.067	d__Bacteria;p__Firmicutes_A;c__Clostridia;o__Oscillospirales;f__Acutalibacteraceae;g__Clostridium_A;s__Clostridium_A leptum
H_Gut_Meta02.IDBAUD_Maxbin2.068	d__Bacteria;p__Firmicutes_A;c__Clostridia;o__Lachnospirales;f__Lachnospiraceae;g__CAG-882;s__CAG-882 sp900545175
H_Gut_Meta02.IDBAUD_Maxbin2.080	d__Bacteria;p__Firmicutes_A;c__Clostridia;o__Monoglobales_A;f__UBA1381;g__CAG-41;s__CAG-41 sp900066215
H_Gut_Meta02.IDBAUD_Maxbin2.083	d__Bacteria;p__Actinobacteriota;c__Actinomycetia;o__Actinomycetales;f__Bifidobacteriaceae;g__Bifidobacterium;s__Bifidobacterium longum
H_Gut_Meta02.IDBAUD_MetaBat2.116	d__Bacteria;p__Firmicutes_A;c__Clostridia;o__Lachnospirales;f__Lachnospiraceae;g__Mediterraneibacter;s__Mediterraneibacter torques
H_Gut_Meta02.IDBAUD_MetaBat2.144	d__Bacteria;p__Desulfobacterota;c__Desulfovibrionia;o__Desulfovibrionales;f__Desulfovibrionaceae;g__Bilophila;s__Bilophila wadsworthia
H_Gut_Meta02.IDBAUD_MetaBat2.15	d__Bacteria;p__Firmicutes_A;c__Clostridia;o__Lachnospirales;f__Lachnospiraceae;g__CAG-127;s__CAG-127 sp900319515
H_Gut_Meta02.IDBAUD_MetaBat2.152	d__Bacteria;p__Firmicutes_A;c__Clostridia;o__Oscillospirales;f__Ruminococcaceae;g__Gemmiger;s__Gemmiger qucibialis
H_Gut_Meta02.IDBAUD_MetaBat2.20	d__Bacteria;p__Firmicutes_A;c__Clostridia;o__Lachnospirales;f__Lachnospiraceae;g__Bariatricus;s__Bariatricus comes
H_Gut_Meta02.IDBAUD_MetaBat2.33	d__Bacteria;p__Firmicutes_A;c__Clostridia;o__Oscillospirales;f__Ruminococcaceae;g__Faecalibacterium;s__Faecalibacterium prausnitzii_C
H_Gut_Meta02.IDBAUD_MetaBat2.34	d__Bacteria;p__Actinobacteriota;c__Coriobacteriia;o__Coriobacteriales;f__Coriobacteriaceae;g__Collinsella;s__
H_Gut_Meta02.IDBAUD_MetaBat2.86	d__Bacteria;p__Firmicutes_A;c__Clostridia;o__Oscillospirales;f__Acutalibacteraceae;g__CAG-217;s__CAG-217 sp000436335
H_Gut_Meta02.IDBAUD_MetaBat2.87	d__Bacteria;p__Firmicutes_A;c__Clostridia;o__Lachnospirales;f__Lachnospiraceae;g__TF01-11;s__TF01-11 sp003529475
H_Gut_Meta02.IDBAUD_MetaBat2.9	d__Bacteria;p__Actinobacteriota;c__Actinomycetia;o__Actinomycetales;f__Bifidobacteriaceae;g__Bifidobacterium;s__Bifidobacterium longum
H_Gut_Meta02.MEGAHIT_Maxbin2.001	d__Bacteria;p__Firmicutes_A;c__Clostridia;o__Lachnospirales;f__Lachnospiraceae;g__Agathobacter;s__Agathobacter rectalis
H_Gut_Meta02.MEGAHIT_Maxbin2.016	d__Bacteria;p__Proteobacteria;c__Gammaproteobacteria;o__Enterobacterales;f__Enterobacteriaceae;g__Escherichia;s__Escherichia flexneri
H_Gut_Meta02.MEGAHIT_Maxbin2.043	d__Bacteria;p__Firmicutes;c__Bacilli;o__Erysipelotrichales;f__Erysipelatoclostridiaceae;g__Faecalibacillus;s__Faecalibacillus intestinalis
H_Gut_Meta02.MEGAHIT_Maxbin2.044	d__Bacteria;p__Firmicutes_A;c__Clostridia;o__Oscillospirales;f__Ruminococcaceae;g__Gemmiger;s__Gemmiger qucibialis
H_Gut_Meta02.MEGAHIT_Maxbin2.050	d__Bacteria;p__Firmicutes_A;c__Clostridia;o__Oscillospirales;f__Acutalibacteraceae;g__CAG-217;s__CAG-217 sp000436335
H_Gut_Meta02.MEGAHIT_Maxbin2.052	d__Bacteria;p__Firmicutes_A;c__Clostridia;o__Lachnospirales;f__Lachnospiraceae;g__CAG-882;s__CAG-882 sp003486385
H_Gut_Meta02.MEGAHIT_Maxbin2.059	d__Bacteria;p__Firmicutes_A;c__Clostridia;o__Oscillospirales;f__Acutalibacteraceae;g__Eubacterium_R;s__Eubacterium_R sp000434995
H_Gut_Meta02.MEGAHIT_Maxbin2.067	d__Bacteria;p__Desulfobacterota;c__Desulfovibrionia;o__Desulfovibrionales;f__Desulfovibrionaceae;g__Bilophila;s__Bilophila wadsworthia
H_Gut_Meta02.MEGAHIT_Maxbin2.077	d__Bacteria;p__Firmicutes_A;c__Clostridia;o__Oscillospirales;f__Acutalibacteraceae;g__Clostridium_A;s__Clostridium_A leptum
H_Gut_Meta02.MEGAHIT_MetaBat2.112	d__Bacteria;p__Firmicutes_A;c__Clostridia_A;o__Christensenellales;f__CAG-74;g__UBA11524;s__UBA11524 sp000437595
H_Gut_Meta02.MEGAHIT_MetaBat2.113	d__Bacteria;p__Firmicutes_A;c__Clostridia;o__Lachnospirales;f__Lachnospiraceae;g__TF01-11;s__TF01-11 sp003529475
H_Gut_Meta02.MEGAHIT_MetaBat2.131	d__Bacteria;p__Firmicutes_A;c__Clostridia;o__Lachnospirales;f__Lachnospiraceae;g__CAG-127;s__CAG-127 sp900319515
H_Gut_Meta02.MEGAHIT_MetaBat2.18	d__Bacteria;p__Firmicutes_A;c__Clostridia;o__Lachnospirales;f__Lachnospiraceae;g__Mediterraneibacter;s__Mediterraneibacter torques
H_Gut_Meta02.MEGAHIT_MetaBat2.38	d__Bacteria;p__Actinobacteriota;c__Coriobacteriia;o__Coriobacteriales;f__Coriobacteriaceae;g__Collinsella;s__
H_Gut_Meta02.MEGAHIT_MetaBat2.42	d__Bacteria;p__Firmicutes_A;c__Clostridia;o__Lachnospirales;f__Lachnospiraceae;g__Lachnospira;s__Lachnospira eligens_A
H_Gut_Meta02.MEGAHIT_MetaBat2.44	d__Bacteria;p__Firmicutes_A;c__Clostridia;o__Monoglobales_A;f__UBA1381;g__CAG-41;s__CAG-41 sp900066215
H_Gut_Meta02.MEGAHIT_MetaBat2.78	d__Bacteria;p__Desulfobacterota;c__Desulfovibrionia;o__Desulfovibrionales;f__Desulfovibrionaceae;g__Bilophila;s__Bilophila wadsworthia
H_Gut_Meta02.MEGAHIT_MetaBat2.81	d__Bacteria;p__Firmicutes_A;c__Clostridia;o__Lachnospirales;f__Lachnospiraceae;g__Agathobacter;s__Agathobacter rectalis
H_Gut_Meta02.MEGAHIT_MetaBat2.87	d__Bacteria;p__Firmicutes_A;c__Clostridia;o__Oscillospirales;f__Ruminococcaceae;g__Gemmiger;s__Gemmiger qucibialis
H_Gut_Meta02.METASPADES_Maxbin2.014	d__Bacteria;p__Proteobacteria;c__Gammaproteobacteria;o__Enterobacterales;f__Enterobacteriaceae;g__Escherichia;s__Escherichia flexneri
H_Gut_Meta02.METASPADES_Maxbin2.015	d__Bacteria;p__Firmicutes_A;c__Clostridia;o__Oscillospirales;f__Ruminococcaceae;g__Faecalibacterium;s__Faecalibacterium prausnitzii_G
H_Gut_Meta02.METASPADES_Maxbin2.037	d__Bacteria;p__Firmicutes_C;c__Negativicutes;o__Acidaminococcales;f__Acidaminococcaceae;g__Phascolarctobacterium;s__Phascolarctobacterium faecium
H_Gut_Meta02.METASPADES_Maxbin2.041	d__Bacteria;p__Firmicutes_A;c__Clostridia;o__Lachnospirales;f__Lachnospiraceae;g__Lachnospira;s__Lachnospira sp000437735
H_Gut_Meta02.METASPADES_Maxbin2.043	d__Bacteria;p__Firmicutes;c__Bacilli;o__Erysipelotrichales;f__Erysipelatoclostridiaceae;g__Faecalibacillus;s__Faecalibacillus intestinalis
H_Gut_Meta02.METASPADES_Maxbin2.044	d__Bacteria;p__Bacteroidota;c__Bacteroidia;o__Bacteroidales;f__Bacteroidaceae;g__Bacteroides;s__Bacteroides stercoris
H_Gut_Meta02.METASPADES_Maxbin2.045	d__Bacteria;p__Firmicutes_A;c__Clostridia;o__Oscillospirales;f__Ruminococcaceae;g__Gemmiger;s__Gemmiger qucibialis
H_Gut_Meta02.METASPADES_Maxbin2.046	d__Bacteria;p__Firmicutes_A;c__Clostridia;o__Lachnospirales;f__Lachnospiraceae;g__Lachnospira;s__Lachnospira eligens_A
H_Gut_Meta02.METASPADES_Maxbin2.057	d__Bacteria;p__Firmicutes_A;c__Clostridia;o__Oscillospirales;f__Acutalibacteraceae;g__Eubacterium_R;s__Eubacterium_R sp000434995
H_Gut_Meta02.METASPADES_Maxbin2.061	d__Bacteria;p__Desulfobacterota;c__Desulfovibrionia;o__Desulfovibrionales;f__Desulfovibrionaceae;g__Bilophila;s__Bilophila wadsworthia
H_Gut_Meta02.METASPADES_Maxbin2.063	d__Bacteria;p__Firmicutes;c__Bacilli;o__Haloplasmatales_A;f__Turicibacteraceae;g__Turicibacter;s__Turicibacter sp001543345
H_Gut_Meta02.METASPADES_Maxbin2.070	d__Bacteria;p__Firmicutes_A;c__Clostridia;o__Lachnospirales;f__Lachnospiraceae;g__KLE1615;s__KLE1615 sp900066985
H_Gut_Meta02.METASPADES_Maxbin2.075	d__Bacteria;p__Firmicutes_A;c__Clostridia;o__Oscillospirales;f__Acutalibacteraceae;g__Clostridium_A;s__Clostridium_A leptum
H_Gut_Meta02.METASPADES_Maxbin2.088	d__Bacteria;p__Firmicutes_A;c__Clostridia;o__Oscillospirales;f__Acutalibacteraceae;g__Ruminococcus_E;s__Ruminococcus_E bromii_B
H_Gut_Meta02.METASPADES_MetaBat2.108	d__Bacteria;p__Firmicutes_A;c__Clostridia_A;o__Christensenellales;f__CAG-74;g__UBA11524;s__UBA11524 sp000437595
H_Gut_Meta02.METASPADES_MetaBat2.111	d__Bacteria;p__Firmicutes_A;c__Clostridia;o__Lachnospirales;f__Lachnospiraceae;g__TF01-11;s__TF01-11 sp003529475
H_Gut_Meta02.METASPADES_MetaBat2.137	d__Bacteria;p__Firmicutes_A;c__Clostridia;o__Lachnospirales;f__Lachnospiraceae;g__Eubacterium_G;s__Eubacterium_G ventriosum
H_Gut_Meta02.METASPADES_MetaBat2.155	d__Bacteria;p__Firmicutes_A;c__Clostridia;o__Lachnospirales;f__Lachnospiraceae;g__Mediterraneibacter;s__Mediterraneibacter torques
H_Gut_Meta02.METASPADES_MetaBat2.22	d__Bacteria;p__Firmicutes_A;c__Clostridia;o__Lachnospirales;f__Lachnospiraceae;g__KLE1615;s__KLE1615 sp900066985
H_Gut_Meta02.METASPADES_MetaBat2.29	d__Bacteria;p__Firmicutes_A;c__Clostridia;o__Lachnospirales;f__Lachnospiraceae;g__CAG-882;s__CAG-882 sp003486385
H_Gut_Meta02.METASPADES_MetaBat2.38	d__Bacteria;p__Actinobacteriota;c__Coriobacteriia;o__Coriobacteriales;f__Coriobacteriaceae;g__Collinsella;s__
H_Gut_Meta02.METASPADES_MetaBat2.72	d__Bacteria;p__Firmicutes_A;c__Clostridia;o__Lachnospirales;f__Lachnospiraceae;g__Blautia_A;s__Blautia_A massiliensis
H_Gut_Meta02.METASPADES_MetaBat2.9	d__Bacteria;p__Firmicutes_A;c__Clostridia;o__Oscillospirales;f__Ruminococcaceae;g__Faecalibacterium;s__Faecalibacterium prausnitzii_C
H_Gut_Meta02.METASPADES_MetaBat2.91	d__Bacteria;p__Actinobacteriota;c__Actinomycetia;o__Actinomycetales;f__Bifidobacteriaceae;g__Bifidobacterium;s__Bifidobacterium longum
H_Gut_Meta02.METASPADES_MetaBat2.94	d__Bacteria;p__Desulfobacterota;c__Desulfovibrionia;o__Desulfovibrionales;f__Desulfovibrionaceae;g__Bilophila;s__Bilophila wadsworthia
H_Gut_Meta02.METATRASS.1076	d__Bacteria;p__Firmicutes_A;c__Clostridia;o__Lachnospirales;f__Lachnospiraceae;g__Lachnospira;s__Lachnospira sp000437735
H_Gut_Meta02.METATRASS.1163	d__Bacteria;p__Firmicutes_A;c__Clostridia;o__Lachnospirales;f__Lachnospiraceae;g__Acetatifactor;s__Acetatifactor sp900066365
H_Gut_Meta02.METATRASS.1180	d__Bacteria;p__Firmicutes_A;c__Clostridia;o__Monoglobales_A;f__UBA1381;g__CAG-41;s__CAG-41 sp900066215
H_Gut_Meta02.METATRASS.1260	d__Bacteria;p__Firmicutes_A;c__Clostridia;o__Oscillospirales;f__Ruminococcaceae;g__Gemmiger;s__Gemmiger qucibialis
H_Gut_Meta02.METATRASS.1300	d__Bacteria;p__Firmicutes_A;c__Clostridia;o__Oscillospirales;f__Ruminococcaceae;g__Faecalibacterium;s__Faecalibacterium prausnitzii_D
H_Gut_Meta02.METATRASS.1310	d__Bacteria;p__Bacteroidota;c__Bacteroidia;o__Bacteroidales;f__Bacteroidaceae;g__Bacteroides;s__Bacteroides stercoris
H_Gut_Meta02.METATRASS.1326	d__Bacteria;p__Firmicutes_A;c__Clostridia;o__Lachnospirales;f__Lachnospiraceae;g__Blautia_A;s__Blautia_A sp003480185
H_Gut_Meta02.METATRASS.1370	d__Bacteria;p__Firmicutes_A;c__Clostridia;o__Lachnospirales;f__Lachnospiraceae;g__Mediterraneibacter;s__Mediterraneibacter lactaris
H_Gut_Meta02.METATRASS.1375	d__Bacteria;p__Firmicutes_A;c__Clostridia;o__Lachnospirales;f__Lachnospiraceae;g__KLE1615;s__KLE1615 sp900066985
H_Gut_Meta02.METATRASS.1449	d__Bacteria;p__Firmicutes_A;c__Clostridia_A;o__Christensenellales;f__CAG-74;g__UBA11524;s__UBA11524 sp000437595
H_Gut_Meta02.METATRASS.1508	d__Bacteria;p__Firmicutes_A;c__Clostridia;o__Lachnospirales;f__Lachnospiraceae;g__Eisenbergiella;s__Eisenbergiella sp900066775
H_Gut_Meta02.METATRASS.1606	d__Bacteria;p__Firmicutes_A;c__Clostridia;o__Lachnospirales;f__Lachnospiraceae;g__Agathobacter;s__Agathobacter faecis
H_Gut_Meta02.METATRASS.1717	d__Bacteria;p__Firmicutes_A;c__Clostridia;o__Oscillospirales;f__Acutalibacteraceae;g__Clostridium_A;s__Clostridium_A leptum
H_Gut_Meta02.METATRASS.1795	d__Bacteria;p__Firmicutes_A;c__Clostridia;o__Lachnospirales;f__Lachnospiraceae;g__CAG-127;s__CAG-127 sp900319515
H_Gut_Meta02.METATRASS.1801	d__Bacteria;p__Firmicutes;c__Bacilli;o__Erysipelotrichales;f__Erysipelatoclostridiaceae;g__Faecalibacillus;s__Faecalibacillus intestinalis
H_Gut_Meta02.METATRASS.1817	d__Bacteria;p__Firmicutes_A;c__Clostridia;o__Lachnospirales;f__Lachnospiraceae;g__CAG-81;s__CAG-81 sp900066535
H_Gut_Meta02.METATRASS.1847	d__Bacteria;p__Firmicutes_A;c__Clostridia;o__Lachnospirales;f__Lachnospiraceae;g__Ruminococcus_A;s__Ruminococcus_A sp003011855
H_Gut_Meta02.METATRASS.1862	d__Bacteria;p__Firmicutes_A;c__Clostridia;o__Lachnospirales;f__Lachnospiraceae;g__Roseburia;s__Roseburia sp900552665
H_Gut_Meta02.METATRASS.1932	d__Bacteria;p__Firmicutes_C;c__Negativicutes;o__Acidaminococcales;f__Acidaminococcaceae;g__Phascolarctobacterium;s__Phascolarctobacterium faecium
H_Gut_Meta02.METATRASS.1982	d__Bacteria;p__Firmicutes_A;c__Clostridia;o__Lachnospirales;f__Lachnospiraceae;g__Clostridium_Q;s__Clostridium_Q sp003024715
H_Gut_Meta02.METATRASS.2004	d__Bacteria;p__Firmicutes_A;c__Clostridia;o__Lachnospirales;f__Lachnospiraceae;g__TF01-11;s__TF01-11 sp003529475
H_Gut_Meta02.METATRASS.2043	d__Bacteria;p__Firmicutes_A;c__Clostridia;o__Lachnospirales;f__Lachnospiraceae;g__Blautia_A;s__Blautia_A obeum
H_Gut_Meta02.METATRASS.2049	d__Bacteria;p__Desulfobacterota;c__Desulfovibrionia;o__Desulfovibrionales;f__Desulfovibrionaceae;g__Bilophila;s__Bilophila wadsworthia
H_Gut_Meta02.METATRASS.2056	d__Bacteria;p__Firmicutes_A;c__Clostridia;o__Lachnospirales;f__Lachnospiraceae;g__Enterocloster;s__Enterocloster sp000431375
H_Gut_Meta02.METATRASS.2077	d__Bacteria;p__Firmicutes_A;c__Clostridia;o__Oscillospirales;f__Ruminococcaceae;g__Faecalibacterium;s__Faecalibacterium prausnitzii_C
H_Gut_Meta02.METATRASS.2085	d__Bacteria;p__Firmicutes_C;c__Negativicutes;o__Selenomonadales;f__Selenomonadaceae;g__Megamonas;s__Megamonas funiformis
H_Gut_Meta02.METATRASS.2126	d__Bacteria;p__Firmicutes_A;c__Clostridia;o__Lachnospirales;f__Lachnospiraceae;g__Lachnospira;s__Lachnospira sp000436535
H_Gut_Meta02.METATRASS.2161	d__Bacteria;p__Firmicutes_A;c__Clostridia;o__Lachnospirales;f__Lachnospiraceae;g__Eubacterium_G;s__Eubacterium_G sp000434315
H_Gut_Meta02.METATRASS.2186	d__Bacteria;p__Bacteroidota;c__Bacteroidia;o__Bacteroidales;f__Bacteroidaceae;g__Bacteroides;s__Bacteroides intestinalis
H_Gut_Meta02.METATRASS.2188	d__Bacteria;p__Firmicutes_A;c__Clostridia;o__Lachnospirales;f__Lachnospiraceae;g__Bariatricus;s__Bariatricus comes
H_Gut_Meta02.METATRASS.2196	d__Bacteria;p__Firmicutes_A;c__Clostridia;o__Lachnospirales;f__Lachnospiraceae;g__Dorea;s__Dorea formicigenerans
H_Gut_Meta02.METATRASS.2202	d__Bacteria;p__Firmicutes_A;c__Clostridia;o__Oscillospirales;f__Acutalibacteraceae;g__CAG-217;s__CAG-217 sp000436335
H_Gut_Meta02.METATRASS.2215	d__Bacteria;p__Bacteroidota;c__Bacteroidia;o__Bacteroidales;f__Bacteroidaceae;g__Bacteroides;s__Bacteroides xylanisolvens
H_Gut_Meta02.METATRASS.2235	d__Bacteria;p__Firmicutes_A;c__Clostridia;o__Oscillospirales;f__Acutalibacteraceae;g__Eubacterium_R;s__Eubacterium_R sp000434995
H_Gut_Meta02.METATRASS.2271	d__Bacteria;p__Firmicutes_A;c__Clostridia;o__Lachnospirales;f__Lachnospiraceae;g__Anaerostipes;s__Anaerostipes hadrus
H_Gut_Meta02.METATRASS.231	d__Bacteria;p__Firmicutes_A;c__Clostridia;o__Lachnospirales;f__Lachnospiraceae;g__GCA-900066135;s__GCA-900066135 sp900066135
H_Gut_Meta02.METATRASS.2327	d__Bacteria;p__Firmicutes_A;c__Clostridia;o__Oscillospirales;f__Ruminococcaceae;g__Faecalibacterium;s__Faecalibacterium prausnitzii_G
H_Gut_Meta02.METATRASS.2360	d__Bacteria;p__Proteobacteria;c__Gammaproteobacteria;o__Enterobacterales;f__Enterobacteriaceae;g__Escherichia;s__Escherichia flexneri
H_Gut_Meta02.METATRASS.2790	d__Bacteria;p__Firmicutes_A;c__Clostridia;o__Oscillospirales;f__Ruminococcaceae;g__Faecalibacterium;s__Faecalibacterium sp900539945
H_Gut_Meta02.METATRASS.3049	d__Bacteria;p__Firmicutes_A;c__Clostridia;o__Oscillospirales;f__Butyricicoccaceae;g__Agathobaculum;s__Agathobaculum sp003481705
H_Gut_Meta02.METATRASS.3050	d__Bacteria;p__Firmicutes_A;c__Clostridia;o__Oscillospirales;f__Butyricicoccaceae;g__Agathobaculum;s__Agathobaculum sp900544475
H_Gut_Meta02.METATRASS.317	d__Bacteria;p__Firmicutes_A;c__Clostridia;o__Lachnospirales;f__Lachnospiraceae;g__Agathobacter;s__Agathobacter rectalis
H_Gut_Meta02.METATRASS.337	d__Bacteria;p__Firmicutes_A;c__Clostridia;o__Lachnospirales;f__Lachnospiraceae;g__Coprococcus_A;s__Coprococcus_A catus
H_Gut_Meta02.METATRASS.4021	d__Bacteria;p__Firmicutes_A;c__Clostridia;o__Lachnospirales;f__Lachnospiraceae;g__CAG-882;s__CAG-882 sp900545175
H_Gut_Meta02.METATRASS.4048	d__Bacteria;p__Firmicutes_A;c__Clostridia;o__Lachnospirales;f__Lachnospiraceae;g__UBA9502;s__UBA9502 sp003480315
H_Gut_Meta02.METATRASS.405	d__Bacteria;p__Proteobacteria;c__Gammaproteobacteria;o__Enterobacterales;f__Enterobacteriaceae;g__Escherichia;s__Escherichia flexneri
H_Gut_Meta02.METATRASS.4125	d__Bacteria;p__Firmicutes_A;c__Clostridia;o__Lachnospirales;f__CAG-274;g__CAG-274;s__CAG-274 sp900545305
H_Gut_Meta02.METATRASS.50	d__Bacteria;p__Firmicutes;c__Bacilli;o__Haloplasmatales_A;f__Turicibacteraceae;g__Turicibacter;s__Turicibacter sp001543345
H_Gut_Meta02.METATRASS.511	d__Bacteria;p__Firmicutes_A;c__Clostridia;o__Lachnospirales;f__Lachnospiraceae;g__Roseburia;s__Roseburia intestinalis
H_Gut_Meta02.METATRASS.631	d__Bacteria;p__Firmicutes_A;c__Clostridia;o__Lachnospirales;f__Lachnospiraceae;g__Fusicatenibacter;s__Fusicatenibacter saccharivorans
H_Gut_Meta02.METATRASS.645	d__Bacteria;p__Firmicutes_A;c__Clostridia;o__Lachnospirales;f__Lachnospiraceae;g__Eubacterium_I;s__Eubacterium_I ramulus
H_Gut_Meta02.METATRASS.829	d__Bacteria;p__Bacteroidota;c__Bacteroidia;o__Bacteroidales;f__Bacteroidaceae;g__Bacteroides;s__Bacteroides uniformis
H_Gut_Meta02.METATRASS.853	d__Bacteria;p__Firmicutes_A;c__Clostridia;o__Lachnospirales;f__Lachnospiraceae;g__Blautia_A;s__Blautia_A sp000436615
H_Gut_Meta02.METATRASS.902	d__Bacteria;p__Bacteroidota;c__Bacteroidia;o__Bacteroidales;f__Bacteroidaceae;g__Phocaeicola;s__Phocaeicola massiliensis
H_Gut_Meta02.METATRASS.914	d__Bacteria;p__Firmicutes_A;c__Clostridia;o__Lachnospirales;f__Lachnospiraceae;g__Eubacterium_G;s__Eubacterium_G ventriosum
H_Gut_Meta02.SUPERNOVA_Maxbin2.001	d__Bacteria;p__Firmicutes_A;c__Clostridia;o__Lachnospirales;f__Lachnospiraceae;g__Agathobacter;s__Agathobacter rectalis
H_Gut_Meta02.SUPERNOVA_Maxbin2.011	d__Bacteria;p__Proteobacteria;c__Gammaproteobacteria;o__Enterobacterales;f__Enterobacteriaceae;g__Escherichia;s__Escherichia flexneri
H_Gut_Meta02.SUPERNOVA_Maxbin2.034	d__Bacteria;p__Firmicutes_C;c__Negativicutes;o__Acidaminococcales;f__Acidaminococcaceae;g__Phascolarctobacterium;s__Phascolarctobacterium faecium
H_Gut_Meta02.SUPERNOVA_Maxbin2.039	d__Bacteria;p__Firmicutes;c__Bacilli;o__Erysipelotrichales;f__Erysipelatoclostridiaceae;g__Faecalibacillus;s__Faecalibacillus intestinalis
H_Gut_Meta02.SUPERNOVA_Maxbin2.041	d__Bacteria;p__Firmicutes_A;c__Clostridia;o__Oscillospirales;f__Ruminococcaceae;g__Gemmiger;s__Gemmiger qucibialis
H_Gut_Meta02.SUPERNOVA_Maxbin2.042	d__Bacteria;p__Firmicutes_A;c__Clostridia_A;o__Christensenellales;f__CAG-74;g__UBA11524;s__UBA11524 sp000437595
H_Gut_Meta02.SUPERNOVA_Maxbin2.047	d__Bacteria;p__Firmicutes_A;c__Clostridia;o__Oscillospirales;f__Acutalibacteraceae;g__CAG-217;s__CAG-217 sp000436335
H_Gut_Meta02.SUPERNOVA_Maxbin2.057	d__Bacteria;p__Firmicutes_A;c__Clostridia;o__Oscillospirales;f__Acutalibacteraceae;g__Eubacterium_R;s__Eubacterium_R sp000434995
H_Gut_Meta02.SUPERNOVA_Maxbin2.059	d__Bacteria;p__Firmicutes_A;c__Clostridia;o__Lachnospirales;f__Lachnospiraceae;g__CAG-81;s__CAG-81 sp900066535
H_Gut_Meta02.SUPERNOVA_Maxbin2.064	d__Bacteria;p__Desulfobacterota;c__Desulfovibrionia;o__Desulfovibrionales;f__Desulfovibrionaceae;g__Bilophila;s__Bilophila wadsworthia
H_Gut_Meta02.SUPERNOVA_Maxbin2.065	d__Bacteria;p__Firmicutes_A;c__Clostridia;o__Oscillospirales;f__Ruminococcaceae;g__Ruminococcus_C;s__Ruminococcus_C sp000980705
H_Gut_Meta02.SUPERNOVA_Maxbin2.066	d__Bacteria;p__Firmicutes;c__Bacilli;o__Haloplasmatales_A;f__Turicibacteraceae;g__Turicibacter;s__Turicibacter sp001543345
H_Gut_Meta02.SUPERNOVA_Maxbin2.068	d__Bacteria;p__Firmicutes_A;c__Clostridia;o__Lachnospirales;f__Lachnospiraceae;g__Anaerostipes;s__Anaerostipes hadrus
H_Gut_Meta02.SUPERNOVA_Maxbin2.071	d__Bacteria;p__Firmicutes_A;c__Clostridia;o__Oscillospirales;f__Acutalibacteraceae;g__Clostridium_A;s__Clostridium_A leptum
H_Gut_Meta02.SUPERNOVA_MetaBat2.106	d__Bacteria;p__Firmicutes_A;c__Clostridia;o__Lachnospirales;f__Lachnospiraceae;g__Dorea;s__Dorea formicigenerans
H_Gut_Meta02.SUPERNOVA_MetaBat2.117	d__Bacteria;p__Proteobacteria;c__Gammaproteobacteria;o__Enterobacterales;f__Enterobacteriaceae;g__Escherichia;s__Escherichia flexneri
H_Gut_Meta02.SUPERNOVA_MetaBat2.124	d__Bacteria;p__Firmicutes;c__Bacilli;o__Erysipelotrichales;f__Erysipelatoclostridiaceae;g__Faecalibacillus;s__Faecalibacillus intestinalis
H_Gut_Meta02.SUPERNOVA_MetaBat2.125	d__Bacteria;p__Firmicutes_A;c__Clostridia;o__Lachnospirales;f__Lachnospiraceae;g__Blautia_A;s__Blautia_A faecis
H_Gut_Meta02.SUPERNOVA_MetaBat2.127	d__Bacteria;p__Firmicutes_A;c__Clostridia;o__Lachnospirales;f__Lachnospiraceae;g__Roseburia;s__Roseburia sp900552665
H_Gut_Meta02.SUPERNOVA_MetaBat2.135	d__Bacteria;p__Firmicutes_A;c__Clostridia;o__Oscillospirales;f__Acutalibacteraceae;g__Eubacterium_R;s__Eubacterium_R sp000434995
H_Gut_Meta02.SUPERNOVA_MetaBat2.145	d__Bacteria;p__Firmicutes_A;c__Clostridia;o__Oscillospirales;f__Ruminococcaceae;g__Faecalibacterium;s__Faecalibacterium prausnitzii_C
H_Gut_Meta02.SUPERNOVA_MetaBat2.159	d__Bacteria;p__Firmicutes_A;c__Clostridia;o__Lachnospirales;f__Lachnospiraceae;g__Lachnospira;s__Lachnospira sp000436535
H_Gut_Meta02.SUPERNOVA_MetaBat2.26	d__Bacteria;p__Firmicutes_A;c__Clostridia;o__Lachnospirales;f__Lachnospiraceae;g__Coprococcus_A;s__Coprococcus_A catus
H_Gut_Meta02.SUPERNOVA_MetaBat2.56	d__Bacteria;p__Firmicutes_A;c__Clostridia;o__Lachnospirales;f__Lachnospiraceae;g__Ruminococcus_A;s__Ruminococcus_A sp003011855
H_Gut_Meta02.SUPERNOVA_MetaBat2.6	d__Bacteria;p__Firmicutes_A;c__Clostridia_A;o__Christensenellales;f__CAG-74;g__UBA11524;s__UBA11524 sp000437595
H_Gut_Meta02.SUPERNOVA_MetaBat2.64	d__Bacteria;p__Firmicutes_A;c__Clostridia;o__Lachnospirales;f__Lachnospiraceae;g__CAG-81;s__CAG-81 sp900066535
H_Gut_Meta02.SUPERNOVA_MetaBat2.70	d__Bacteria;p__Firmicutes_A;c__Clostridia;o__Lachnospirales;f__Lachnospiraceae;g__Eubacterium_G;s__Eubacterium_G ventriosum
H_Gut_Meta02.SUPERNOVA_MetaBat2.71	d__Bacteria;p__Bacteroidota;c__Bacteroidia;o__Bacteroidales;f__Bacteroidaceae;g__Bacteroides;s__Bacteroides uniformis
H_Gut_Meta02.SUPERNOVA_MetaBat2.82	d__Bacteria;p__Firmicutes_A;c__Clostridia;o__Lachnospirales;f__Lachnospiraceae;g__Fusicatenibacter;s__Fusicatenibacter saccharivorans
H_Gut_Meta02.SUPERNOVA_MetaBat2.91	d__Bacteria;p__Firmicutes_A;c__Clostridia;o__Lachnospirales;f__Lachnospiraceae;g__Agathobacter;s__Agathobacter rectalis
H_Gut_Meta03.ATHENA_Maxbin2.005	d__Bacteria;p__Firmicutes_C;c__Negativicutes;o__Selenomonadales;f__Selenomonadaceae;g__Megamonas;s__Megamonas funiformis
H_Gut_Meta03.ATHENA_Maxbin2.010	d__Bacteria;p__Firmicutes_A;c__Clostridia;o__Oscillospirales;f__Ruminococcaceae;g__Faecalibacterium;s__Faecalibacterium prausnitzii_G
H_Gut_Meta03.ATHENA_Maxbin2.033	d__Bacteria;p__Firmicutes_A;c__Clostridia;o__Oscillospirales;f__Acutalibacteraceae;g__CAG-180;s__CAG-180 sp000432435
H_Gut_Meta03.ATHENA_Maxbin2.036	d__Bacteria;p__Firmicutes;c__Bacilli;o__Lactobacillales;f__Streptococcaceae;g__Streptococcus;s__Streptococcus salivarius
H_Gut_Meta03.ATHENA_Maxbin2.046	d__Bacteria;p__Firmicutes_A;c__Clostridia;o__Lachnospirales;f__Lachnospiraceae;g__Lachnospira;s__Lachnospira eligens
H_Gut_Meta03.ATHENA_Maxbin2.050	d__Bacteria;p__Firmicutes_A;c__Clostridia;o__Oscillospirales;f__Ruminococcaceae;g__Gemmiger;s__Gemmiger formicilis
H_Gut_Meta03.ATHENA_Maxbin2.053	d__Bacteria;p__Firmicutes_A;c__Clostridia;o__Monoglobales_A;f__UBA1381;g__CAG-41;s__CAG-41 sp900066215
H_Gut_Meta03.ATHENA_MetaBat2.109	d__Bacteria;p__Firmicutes_A;c__Clostridia;o__Oscillospirales;f__Ruminococcaceae;g__Faecalibacterium;s__Faecalibacterium prausnitzii_G
H_Gut_Meta03.ATHENA_MetaBat2.11	d__Bacteria;p__Firmicutes_A;c__Clostridia;o__Lachnospirales;f__Lachnospiraceae;g__GCA-900066135;s__
H_Gut_Meta03.ATHENA_MetaBat2.113	d__Bacteria;p__Firmicutes_A;c__Clostridia;o__Oscillospirales;f__Acutalibacteraceae;g__CAG-180;s__CAG-180 sp000432435
H_Gut_Meta03.ATHENA_MetaBat2.119	d__Bacteria;p__Firmicutes_A;c__Clostridia;o__Oscillospirales;f__Ruminococcaceae;g__Ruminococcus_C;s__Ruminococcus_C sp000980705
H_Gut_Meta03.ATHENA_MetaBat2.18	d__Bacteria;p__Firmicutes_A;c__Clostridia;o__Lachnospirales;f__Lachnospiraceae;g__Anaerostipes;s__Anaerostipes hadrus
H_Gut_Meta03.ATHENA_MetaBat2.35	d__Bacteria;p__Firmicutes_A;c__Clostridia;o__Lachnospirales;f__Lachnospiraceae;g__UBA7182;s__UBA7182 sp003480725
H_Gut_Meta03.ATHENA_MetaBat2.46	d__Bacteria;p__Firmicutes_A;c__Clostridia;o__Oscillospirales;f__Ruminococcaceae;g__Faecalibacterium;s__Faecalibacterium prausnitzii_D
H_Gut_Meta03.ATHENA_MetaBat2.49	d__Bacteria;p__Firmicutes_A;c__Clostridia;o__Monoglobales_A;f__UBA1381;g__CAG-41;s__CAG-41 sp900066215
H_Gut_Meta03.ATHENA_MetaBat2.80	d__Bacteria;p__Firmicutes;c__Bacilli;o__Lactobacillales;f__Streptococcaceae;g__Streptococcus;s__Streptococcus salivarius
H_Gut_Meta03.ATHENA_MetaBat2.88	d__Bacteria;p__Firmicutes_A;c__Clostridia;o__Oscillospirales;f__Acutalibacteraceae;g__Ruminococcus_E;s__Ruminococcus_E sp003526955
H_Gut_Meta03.ATHENA_MetaBat2.96	d__Bacteria;p__Proteobacteria;c__Gammaproteobacteria;o__Enterobacterales;f__Enterobacteriaceae;g__Escherichia;s__Escherichia flexneri
H_Gut_Meta03.CLOUDSPADES_Maxbin2.042	d__Bacteria;p__Firmicutes_A;c__Clostridia;o__Oscillospirales;f__Acutalibacteraceae;g__CAG-180;s__CAG-180 sp000432435
H_Gut_Meta03.CLOUDSPADES_Maxbin2.043	d__Bacteria;p__Proteobacteria;c__Gammaproteobacteria;o__Enterobacterales;f__Enterobacteriaceae;g__Escherichia;s__Escherichia flexneri
H_Gut_Meta03.CLOUDSPADES_Maxbin2.053	d__Bacteria;p__Firmicutes_A;c__Clostridia;o__Lachnospirales;f__Lachnospiraceae;g__Lachnospira;s__Lachnospira eligens
H_Gut_Meta03.CLOUDSPADES_MetaBat2.140	d__Bacteria;p__Firmicutes_A;c__Clostridia;o__Oscillospirales;f__Acutalibacteraceae;g__Ruminococcus_E;s__Ruminococcus_E sp003526955
H_Gut_Meta03.CLOUDSPADES_MetaBat2.160	d__Bacteria;p__Firmicutes_A;c__Clostridia;o__Oscillospirales;f__Acutalibacteraceae;g__CAG-217;s__CAG-217 sp000436335
H_Gut_Meta03.CLOUDSPADES_MetaBat2.64	d__Bacteria;p__Firmicutes_A;c__Clostridia;o__Lachnospirales;f__Lachnospiraceae;g__KLE1615;s__KLE1615 sp900066985
H_Gut_Meta03.CLOUDSPADES_MetaBat2.74	d__Bacteria;p__Firmicutes_A;c__Clostridia;o__Monoglobales_A;f__UBA1381;g__CAG-41;s__CAG-41 sp900066215
H_Gut_Meta03.CLOUDSPADES_MetaBat2.9	d__Bacteria;p__Actinobacteriota;c__Actinomycetia;o__Actinomycetales;f__Bifidobacteriaceae;g__Bifidobacterium;s__Bifidobacterium longum
H_Gut_Meta03.IDBAUD_Maxbin2.030	d__Bacteria;p__Firmicutes_A;c__Clostridia;o__Oscillospirales;f__Ruminococcaceae;g__Ruminococcus_C;s__Ruminococcus_C sp000980705
H_Gut_Meta03.IDBAUD_Maxbin2.041	d__Bacteria;p__Firmicutes_A;c__Clostridia;o__Oscillospirales;f__Acutalibacteraceae;g__CAG-180;s__CAG-180 sp000432435
H_Gut_Meta03.IDBAUD_Maxbin2.042	d__Bacteria;p__Firmicutes_A;c__Clostridia;o__Oscillospirales;f__Acutalibacteraceae;g__CAG-217;s__CAG-217 sp000436335
H_Gut_Meta03.IDBAUD_Maxbin2.046	d__Bacteria;p__Firmicutes_A;c__Clostridia;o__Lachnospirales;f__Lachnospiraceae;g__TF01-11;s__TF01-11 sp001414325
H_Gut_Meta03.IDBAUD_Maxbin2.057	d__Bacteria;p__Firmicutes_A;c__Clostridia;o__Lachnospirales;f__Lachnospiraceae;g__Lachnospira;s__Lachnospira eligens
H_Gut_Meta03.IDBAUD_Maxbin2.060	d__Bacteria;p__Firmicutes_A;c__Clostridia;o__Monoglobales_A;f__UBA1381;g__CAG-41;s__CAG-41 sp900066215
H_Gut_Meta03.IDBAUD_Maxbin2.066	d__Bacteria;p__Firmicutes_A;c__Clostridia;o__Lachnospirales;f__Lachnospiraceae;g__Mediterraneibacter;s__Mediterraneibacter torques
H_Gut_Meta03.IDBAUD_MetaBat2.100	d__Bacteria;p__Firmicutes_A;c__Clostridia;o__Oscillospirales;f__Ruminococcaceae;g__Gemmiger;s__Gemmiger formicilis
H_Gut_Meta03.IDBAUD_MetaBat2.101	d__Bacteria;p__Firmicutes_A;c__Clostridia;o__Lachnospirales;f__Lachnospiraceae;g__Anaerostipes;s__Anaerostipes hadrus
H_Gut_Meta03.IDBAUD_MetaBat2.11	d__Bacteria;p__Firmicutes_A;c__Clostridia;o__Lachnospirales;f__Lachnospiraceae;g__UBA11774;s__UBA11774 sp003507655
H_Gut_Meta03.IDBAUD_MetaBat2.112	d__Bacteria;p__Bacteroidota;c__Bacteroidia;o__Bacteroidales;f__Tannerellaceae;g__Parabacteroides;s__Parabacteroides distasonis
H_Gut_Meta03.IDBAUD_MetaBat2.12	d__Bacteria;p__Firmicutes_A;c__Clostridia;o__Lachnospirales;f__Lachnospiraceae;g__Agathobacter;s__Agathobacter faecis
H_Gut_Meta03.IDBAUD_MetaBat2.121	d__Bacteria;p__Firmicutes_A;c__Clostridia;o__Lachnospirales;f__Lachnospiraceae;g__CAG-127;s__CAG-127 sp900319515
H_Gut_Meta03.IDBAUD_MetaBat2.126	d__Bacteria;p__Bacteroidota;c__Bacteroidia;o__Bacteroidales;f__Bacteroidaceae;g__Phocaeicola;s__Phocaeicola massiliensis
H_Gut_Meta03.IDBAUD_MetaBat2.29	d__Bacteria;p__Firmicutes_A;c__Clostridia;o__Oscillospirales;f__Acutalibacteraceae;g__Ruminococcus_E;s__Ruminococcus_E sp003526955
H_Gut_Meta03.IDBAUD_MetaBat2.50	d__Bacteria;p__Firmicutes_A;c__Clostridia;o__Oscillospirales;f__Acutalibacteraceae;g__CAG-217;s__CAG-217 sp000436335
H_Gut_Meta03.IDBAUD_MetaBat2.52	d__Bacteria;p__Firmicutes_A;c__Clostridia;o__Monoglobales_A;f__UBA1381;g__CAG-41;s__CAG-41 sp900066215
H_Gut_Meta03.IDBAUD_MetaBat2.56	d__Bacteria;p__Firmicutes_A;c__Clostridia;o__Lachnospirales;f__Lachnospiraceae;g__Mediterraneibacter;s__Mediterraneibacter torques
H_Gut_Meta03.IDBAUD_MetaBat2.60	d__Bacteria;p__Firmicutes_A;c__Clostridia;o__Lachnospirales;f__Lachnospiraceae;g__GCA-900066135;s__
H_Gut_Meta03.IDBAUD_MetaBat2.82	d__Bacteria;p__Bacteroidota;c__Bacteroidia;o__Bacteroidales;f__Tannerellaceae;g__Parabacteroides;s__Parabacteroides merdae
H_Gut_Meta03.IDBAUD_MetaBat2.93	d__Bacteria;p__Firmicutes_A;c__Clostridia;o__Lachnospirales;f__Lachnospiraceae;g__Coprococcus_A;s__Coprococcus_A catus
H_Gut_Meta03.MEGAHIT_Maxbin2.020	d__Bacteria;p__Firmicutes_A;c__Clostridia;o__Oscillospirales;f__Ruminococcaceae;g__Faecalibacterium;s__Faecalibacterium prausnitzii_G
H_Gut_Meta03.MEGAHIT_Maxbin2.045	d__Bacteria;p__Firmicutes_A;c__Clostridia;o__Oscillospirales;f__Acutalibacteraceae;g__CAG-180;s__CAG-180 sp000432435
H_Gut_Meta03.MEGAHIT_Maxbin2.046	d__Bacteria;p__Firmicutes_A;c__Clostridia;o__Oscillospirales;f__Acutalibacteraceae;g__CAG-217;s__CAG-217 sp000436335
H_Gut_Meta03.MEGAHIT_Maxbin2.047	d__Bacteria;p__Proteobacteria;c__Gammaproteobacteria;o__Enterobacterales;f__Enterobacteriaceae;g__Escherichia;s__Escherichia flexneri
H_Gut_Meta03.MEGAHIT_Maxbin2.050	d__Bacteria;p__Firmicutes_A;c__Clostridia;o__Lachnospirales;f__Lachnospiraceae;g__TF01-11;s__TF01-11 sp001414325
H_Gut_Meta03.MEGAHIT_Maxbin2.057	d__Bacteria;p__Firmicutes_A;c__Clostridia;o__Lachnospirales;f__Lachnospiraceae;g__Lachnospira;s__Lachnospira eligens
H_Gut_Meta03.MEGAHIT_Maxbin2.061	d__Bacteria;p__Firmicutes_A;c__Clostridia;o__Monoglobales_A;f__UBA1381;g__CAG-41;s__CAG-41 sp900066215
H_Gut_Meta03.MEGAHIT_Maxbin2.068	d__Bacteria;p__Firmicutes_A;c__Clostridia;o__Lachnospirales;f__Lachnospiraceae;g__Mediterraneibacter;s__Mediterraneibacter torques
H_Gut_Meta03.MEGAHIT_MetaBat2.122	d__Bacteria;p__Firmicutes_A;c__Clostridia;o__Lachnospirales;f__Lachnospiraceae;g__UBA11774;s__UBA11774 sp003507655
H_Gut_Meta03.MEGAHIT_MetaBat2.128	d__Bacteria;p__Firmicutes_A;c__Clostridia;o__Lachnospirales;f__Lachnospiraceae;g__TF01-11;s__TF01-11 sp001414325
H_Gut_Meta03.MEGAHIT_MetaBat2.22	d__Bacteria;p__Firmicutes_A;c__Clostridia;o__Oscillospirales;f__Ruminococcaceae;g__Gemmiger;s__Gemmiger formicilis
H_Gut_Meta03.MEGAHIT_MetaBat2.28	d__Bacteria;p__Proteobacteria;c__Gammaproteobacteria;o__Burkholderiales;f__Burkholderiaceae;g__Sutterella;s__Sutterella wadsworthensis_A
H_Gut_Meta03.MEGAHIT_MetaBat2.33	d__Bacteria;p__Firmicutes_A;c__Clostridia;o__Lachnospirales;f__Lachnospiraceae;g__GCA-900066135;s__
H_Gut_Meta03.MEGAHIT_MetaBat2.39	d__Bacteria;p__Firmicutes_A;c__Clostridia;o__Lachnospirales;f__Lachnospiraceae;g__Coprococcus_A;s__Coprococcus_A catus
H_Gut_Meta03.MEGAHIT_MetaBat2.41	d__Bacteria;p__Firmicutes_A;c__Clostridia;o__Oscillospirales;f__Acutalibacteraceae;g__Ruminococcus_E;s__Ruminococcus_E sp003526955
H_Gut_Meta03.MEGAHIT_MetaBat2.43	d__Bacteria;p__Firmicutes_A;c__Clostridia;o__Oscillospirales;f__Acutalibacteraceae;g__CAG-217;s__CAG-217 sp000436335
H_Gut_Meta03.MEGAHIT_MetaBat2.54	d__Bacteria;p__Bacteroidota;c__Bacteroidia;o__Bacteroidales;f__Tannerellaceae;g__Parabacteroides;s__Parabacteroides merdae
H_Gut_Meta03.MEGAHIT_MetaBat2.57	d__Bacteria;p__Firmicutes_A;c__Clostridia;o__Lachnospirales;f__Lachnospiraceae;g__CAG-127;s__CAG-127 sp900319515
H_Gut_Meta03.MEGAHIT_MetaBat2.60	d__Bacteria;p__Firmicutes_A;c__Clostridia;o__Lachnospirales;f__Lachnospiraceae;g__Ruminococcus_A;s__Ruminococcus_A sp003011855
H_Gut_Meta03.MEGAHIT_MetaBat2.63	d__Bacteria;p__Firmicutes_A;c__Clostridia;o__Lachnospirales;f__Lachnospiraceae;g__Anaerostipes;s__Anaerostipes hadrus
H_Gut_Meta03.MEGAHIT_MetaBat2.71	d__Bacteria;p__Firmicutes_A;c__Clostridia;o__Lachnospirales;f__Lachnospiraceae;g__Acetatifactor;s__Acetatifactor sp900066565
H_Gut_Meta03.MEGAHIT_MetaBat2.77	d__Bacteria;p__Firmicutes_A;c__Clostridia;o__Monoglobales_A;f__UBA1381;g__CAG-41;s__CAG-41 sp900066215
H_Gut_Meta03.MEGAHIT_MetaBat2.8	d__Bacteria;p__Firmicutes_A;c__Clostridia;o__Lachnospirales;f__Lachnospiraceae;g__Mediterraneibacter;s__Mediterraneibacter torques
H_Gut_Meta03.MEGAHIT_MetaBat2.86	d__Bacteria;p__Firmicutes_A;c__Clostridia;o__Lachnospirales;f__Lachnospiraceae;g__UBA9502;s__UBA9502 sp003478505
H_Gut_Meta03.METASPADES_Maxbin2.023	d__Bacteria;p__Firmicutes_A;c__Clostridia;o__Oscillospirales;f__Ruminococcaceae;g__Faecalibacterium;s__Faecalibacterium prausnitzii_G
H_Gut_Meta03.METASPADES_Maxbin2.047	d__Bacteria;p__Firmicutes;c__Bacilli;o__Lactobacillales;f__Streptococcaceae;g__Streptococcus;s__Streptococcus salivarius
H_Gut_Meta03.METASPADES_Maxbin2.048	d__Bacteria;p__Firmicutes_A;c__Clostridia;o__Oscillospirales;f__Acutalibacteraceae;g__CAG-217;s__CAG-217 sp000436335
H_Gut_Meta03.METASPADES_Maxbin2.049	d__Bacteria;p__Firmicutes_A;c__Clostridia;o__Oscillospirales;f__Acutalibacteraceae;g__CAG-180;s__CAG-180 sp000432435
H_Gut_Meta03.METASPADES_Maxbin2.050	d__Bacteria;p__Proteobacteria;c__Gammaproteobacteria;o__Enterobacterales;f__Enterobacteriaceae;g__Escherichia;s__Escherichia flexneri
H_Gut_Meta03.METASPADES_Maxbin2.053	d__Bacteria;p__Firmicutes_A;c__Clostridia;o__Lachnospirales;f__Lachnospiraceae;g__UBA9502;s__UBA9502 sp003478505
H_Gut_Meta03.METASPADES_Maxbin2.054	d__Bacteria;p__Firmicutes_A;c__Clostridia;o__Lachnospirales;f__Lachnospiraceae;g__TF01-11;s__TF01-11 sp001414325
H_Gut_Meta03.METASPADES_Maxbin2.062	d__Bacteria;p__Firmicutes_A;c__Clostridia;o__Lachnospirales;f__Lachnospiraceae;g__Lachnospira;s__Lachnospira eligens
H_Gut_Meta03.METASPADES_Maxbin2.071	d__Bacteria;p__Firmicutes_A;c__Clostridia;o__Lachnospirales;f__Lachnospiraceae;g__Mediterraneibacter;s__Mediterraneibacter torques
H_Gut_Meta03.METASPADES_MetaBat2.115	d__Bacteria;p__Firmicutes_A;c__Clostridia;o__Monoglobales_A;f__UBA1381;g__CAG-41;s__CAG-41 sp900066215
H_Gut_Meta03.METASPADES_MetaBat2.141	d__Bacteria;p__Bacteroidota;c__Bacteroidia;o__Bacteroidales;f__Tannerellaceae;g__Parabacteroides;s__Parabacteroides distasonis
H_Gut_Meta03.METASPADES_MetaBat2.27	d__Bacteria;p__Firmicutes_A;c__Clostridia;o__Lachnospirales;f__Lachnospiraceae;g__Coprococcus_A;s__Coprococcus_A catus
H_Gut_Meta03.METASPADES_MetaBat2.29	d__Bacteria;p__Firmicutes_A;c__Clostridia;o__Lachnospirales;f__Lachnospiraceae;g__Dorea_A;s__Dorea_A longicatena
H_Gut_Meta03.METASPADES_MetaBat2.3	d__Bacteria;p__Firmicutes_A;c__Clostridia;o__Lachnospirales;f__Lachnospiraceae;g__Mediterraneibacter;s__Mediterraneibacter torques
H_Gut_Meta03.METASPADES_MetaBat2.35	d__Bacteria;p__Firmicutes_A;c__Clostridia;o__Lachnospirales;f__Lachnospiraceae;g__UBA9502;s__UBA9502 sp003478505
H_Gut_Meta03.METASPADES_MetaBat2.4	d__Bacteria;p__Firmicutes_A;c__Clostridia;o__Lachnospirales;f__Lachnospiraceae;g__CAG-127;s__CAG-127 sp900319515
H_Gut_Meta03.METASPADES_MetaBat2.52	d__Bacteria;p__Bacteroidota;c__Bacteroidia;o__Bacteroidales;f__Bacteroidaceae;g__Prevotella;s__Prevotella sp900551275
H_Gut_Meta03.METASPADES_MetaBat2.54	d__Bacteria;p__Firmicutes_A;c__Clostridia;o__Lachnospirales;f__Lachnospiraceae;g__GCA-900066135;s__
H_Gut_Meta03.METASPADES_MetaBat2.58	d__Bacteria;p__Firmicutes_A;c__Clostridia;o__Lachnospirales;f__Lachnospiraceae;g__TF01-11;s__TF01-11 sp001414325
H_Gut_Meta03.METASPADES_MetaBat2.60	d__Bacteria;p__Firmicutes_A;c__Clostridia;o__Lachnospirales;f__Lachnospiraceae;g__Lachnospira;s__Lachnospira eligens
H_Gut_Meta03.METASPADES_MetaBat2.64	d__Bacteria;p__Proteobacteria;c__Gammaproteobacteria;o__Burkholderiales;f__Burkholderiaceae;g__Sutterella;s__Sutterella wadsworthensis_A
H_Gut_Meta03.METASPADES_MetaBat2.66	d__Bacteria;p__Firmicutes_A;c__Clostridia;o__Lachnospirales;f__Lachnospiraceae;g__UBA11774;s__UBA11774 sp003507655
H_Gut_Meta03.METASPADES_MetaBat2.67	d__Bacteria;p__Bacteroidota;c__Bacteroidia;o__Bacteroidales;f__Tannerellaceae;g__Parabacteroides;s__Parabacteroides merdae
H_Gut_Meta03.METASPADES_MetaBat2.69	d__Bacteria;p__Firmicutes_A;c__Clostridia;o__Oscillospirales;f__Acutalibacteraceae;g__Ruminococcus_E;s__Ruminococcus_E sp003526955
H_Gut_Meta03.METASPADES_MetaBat2.71	d__Bacteria;p__Firmicutes_A;c__Clostridia;o__Oscillospirales;f__Acutalibacteraceae;g__CAG-217;s__CAG-217 sp000436335
H_Gut_Meta03.METASPADES_MetaBat2.79	d__Bacteria;p__Firmicutes_A;c__Clostridia;o__Lachnospirales;f__Lachnospiraceae;g__Anaerostipes;s__Anaerostipes hadrus
H_Gut_Meta03.METASPADES_MetaBat2.90	d__Bacteria;p__Actinobacteriota;c__Actinomycetia;o__Actinomycetales;f__Bifidobacteriaceae;g__Bifidobacterium;s__Bifidobacterium longum
H_Gut_Meta03.METATRASS.1076	d__Bacteria;p__Firmicutes_A;c__Clostridia;o__Lachnospirales;f__Lachnospiraceae;g__Lachnospira;s__Lachnospira sp000437735
H_Gut_Meta03.METATRASS.1138	d__Bacteria;p__Firmicutes_C;c__Negativicutes;o__Veillonellales;f__Dialisteraceae;g__Dialister;s__Dialister hominis
H_Gut_Meta03.METATRASS.1141	d__Bacteria;p__Firmicutes_A;c__Clostridia;o__Lachnospirales;f__Lachnospiraceae;g__Acetatifactor;s__Acetatifactor sp900066565
H_Gut_Meta03.METATRASS.1180	d__Bacteria;p__Firmicutes_A;c__Clostridia;o__Monoglobales_A;f__UBA1381;g__CAG-41;s__CAG-41 sp900066215
H_Gut_Meta03.METATRASS.1264	d__Bacteria;p__Bacteroidota;c__Bacteroidia;o__Bacteroidales;f__Tannerellaceae;g__Parabacteroides;s__Parabacteroides merdae
H_Gut_Meta03.METATRASS.1301	d__Bacteria;p__Firmicutes_A;c__Clostridia;o__Oscillospirales;f__Acutalibacteraceae;g__Ruminococcus_E;s__Ruminococcus_E sp003526955
H_Gut_Meta03.METATRASS.1326	d__Bacteria;p__Firmicutes_A;c__Clostridia;o__Lachnospirales;f__Lachnospiraceae;g__Blautia_A;s__Blautia_A sp003480185
H_Gut_Meta03.METATRASS.1327	d__Bacteria;p__Firmicutes_A;c__Clostridia;o__Oscillospirales;f__Butyricicoccaceae;g__Agathobaculum;s__Agathobaculum butyriciproducens
H_Gut_Meta03.METATRASS.1375	d__Bacteria;p__Firmicutes_A;c__Clostridia;o__Lachnospirales;f__Lachnospiraceae;g__KLE1615;s__KLE1615 sp900066985
H_Gut_Meta03.METATRASS.1427	d__Bacteria;p__Firmicutes_A;c__Clostridia;o__Lachnospirales;f__Lachnospiraceae;g__Coprococcus;s__Coprococcus sp900066115
H_Gut_Meta03.METATRASS.1459	d__Bacteria;p__Firmicutes_A;c__Clostridia;o__Lachnospirales;f__Lachnospiraceae;g__Eubacterium_I;s__Eubacterium_I ramulus_A
H_Gut_Meta03.METATRASS.1498	d__Bacteria;p__Firmicutes_A;c__Clostridia;o__Lachnospirales;f__Lachnospiraceae;g__UBA11774;s__UBA11774 sp003507655
H_Gut_Meta03.METATRASS.1606	d__Bacteria;p__Firmicutes_A;c__Clostridia;o__Lachnospirales;f__Lachnospiraceae;g__Agathobacter;s__Agathobacter faecis
H_Gut_Meta03.METATRASS.1689	d__Bacteria;p__Firmicutes_A;c__Clostridia;o__Oscillospirales;f__Ruminococcaceae;g__Ruminococcus_C;s__Ruminococcus_C sp000980705
H_Gut_Meta03.METATRASS.1810	d__Bacteria;p__Firmicutes_A;c__Clostridia;o__Lachnospirales;f__Lachnospiraceae;g__Dorea_A;s__Dorea_A longicatena
H_Gut_Meta03.METATRASS.1824	d__Bacteria;p__Firmicutes_A;c__Clostridia;o__Oscillospirales;f__Ruminococcaceae;g__Gemmiger;s__Gemmiger formicilis
H_Gut_Meta03.METATRASS.1847	d__Bacteria;p__Firmicutes_A;c__Clostridia;o__Lachnospirales;f__Lachnospiraceae;g__Ruminococcus_A;s__Ruminococcus_A sp003011855
H_Gut_Meta03.METATRASS.1862	d__Bacteria;p__Firmicutes_A;c__Clostridia;o__Lachnospirales;f__Lachnospiraceae;g__Roseburia;s__Roseburia inulinivorans
H_Gut_Meta03.METATRASS.1982	d__Bacteria;p__Firmicutes_A;c__Clostridia;o__Lachnospirales;f__Lachnospiraceae;g__Clostridium_Q;s__Clostridium_Q sp003024715
H_Gut_Meta03.METATRASS.2005	d__Bacteria;p__Firmicutes_A;c__Clostridia;o__Lachnospirales;f__Lachnospiraceae;g__Lachnospira;s__Lachnospira eligens
H_Gut_Meta03.METATRASS.2043	d__Bacteria;p__Firmicutes_A;c__Clostridia;o__Lachnospirales;f__Lachnospiraceae;g__Blautia_A;s__Blautia_A obeum
H_Gut_Meta03.METATRASS.2085	d__Bacteria;p__Firmicutes_C;c__Negativicutes;o__Selenomonadales;f__Selenomonadaceae;g__Megamonas;s__Megamonas funiformis
H_Gut_Meta03.METATRASS.2089	d__Bacteria;p__Bacteroidota;c__Bacteroidia;o__Bacteroidales;f__Bacteroidaceae;g__Prevotella;s__Prevotella sp900551275
H_Gut_Meta03.METATRASS.2188	d__Bacteria;p__Firmicutes_A;c__Clostridia;o__Lachnospirales;f__Lachnospiraceae;g__Bariatricus;s__Bariatricus comes
H_Gut_Meta03.METATRASS.2196	d__Bacteria;p__Firmicutes_A;c__Clostridia;o__Lachnospirales;f__Lachnospiraceae;g__Dorea;s__Dorea formicigenerans
H_Gut_Meta03.METATRASS.2202	d__Bacteria;p__Firmicutes_A;c__Clostridia;o__Oscillospirales;f__Acutalibacteraceae;g__CAG-217;s__CAG-217 sp000436335
H_Gut_Meta03.METATRASS.2214	d__Bacteria;p__Firmicutes_A;c__Clostridia;o__Lachnospirales;f__Lachnospiraceae;g__TF01-11;s__TF01-11 sp001414325
H_Gut_Meta03.METATRASS.2225	d__Bacteria;p__Bacteroidota;c__Bacteroidia;o__Bacteroidales;f__Bacteroidaceae;g__Phocaeicola;s__Phocaeicola plebeius_A
H_Gut_Meta03.METATRASS.2271	d__Bacteria;p__Firmicutes_A;c__Clostridia;o__Lachnospirales;f__Lachnospiraceae;g__Anaerostipes;s__Anaerostipes hadrus
H_Gut_Meta03.METATRASS.2301	d__Bacteria;p__Firmicutes_A;c__Clostridia;o__Oscillospirales;f__Acutalibacteraceae;g__CAG-180;s__CAG-180 sp000432435
H_Gut_Meta03.METATRASS.2302	d__Bacteria;p__Firmicutes_A;c__Clostridia;o__Lachnospirales;f__Lachnospiraceae;g__Mediterraneibacter;s__Mediterraneibacter torques
H_Gut_Meta03.METATRASS.2327	d__Bacteria;p__Firmicutes_A;c__Clostridia;o__Oscillospirales;f__Ruminococcaceae;g__Faecalibacterium;s__Faecalibacterium prausnitzii_G
H_Gut_Meta03.METATRASS.2346	d__Bacteria;p__Bacteroidota;c__Bacteroidia;o__Bacteroidales;f__Bacteroidaceae;g__Phocaeicola;s__Phocaeicola dorei
H_Gut_Meta03.METATRASS.2359	d__Bacteria;p__Firmicutes_A;c__Clostridia;o__Lachnospirales;f__Lachnospiraceae;g__Coprococcus;s__Coprococcus sp900066115
H_Gut_Meta03.METATRASS.2383	d__Bacteria;p__Firmicutes;c__Bacilli;o__Lactobacillales;f__Streptococcaceae;g__Streptococcus;s__Streptococcus salivarius
H_Gut_Meta03.METATRASS.2790	d__Bacteria;p__Firmicutes_A;c__Clostridia;o__Oscillospirales;f__Ruminococcaceae;g__Faecalibacterium;s__Faecalibacterium sp900539945
H_Gut_Meta03.METATRASS.3049	d__Bacteria;p__Firmicutes_A;c__Clostridia;o__Oscillospirales;f__Butyricicoccaceae;g__Agathobaculum;s__Agathobaculum sp003481705
H_Gut_Meta03.METATRASS.337	d__Bacteria;p__Firmicutes_A;c__Clostridia;o__Lachnospirales;f__Lachnospiraceae;g__Coprococcus_A;s__Coprococcus_A catus
H_Gut_Meta03.METATRASS.371	d__Bacteria;p__Firmicutes_A;c__Clostridia;o__Lachnospirales;f__Lachnospiraceae;g__Lachnospira;s__Lachnospira eligens
H_Gut_Meta03.METATRASS.380	d__Bacteria;p__Firmicutes_A;c__Clostridia;o__Lachnospirales;f__Lachnospiraceae;g__Mediterraneibacter;s__Mediterraneibacter faecis
H_Gut_Meta03.METATRASS.4050	d__Bacteria;p__Firmicutes_A;c__Clostridia;o__Lachnospirales;f__Lachnospiraceae;g__UBA9502;s__UBA9502 sp003478505
H_Gut_Meta03.METATRASS.4058	d__Bacteria;p__Firmicutes_A;c__Clostridia;o__Lachnospirales;f__Lachnospiraceae;g__Enterocloster;s__Enterocloster sp900541315
H_Gut_Meta03.METATRASS.621	d__Bacteria;p__Firmicutes_A;c__Clostridia;o__Lachnospirales;f__Lachnospiraceae;g__UMGS1375;s__UMGS1375 sp900066615
H_Gut_Meta03.METATRASS.631	d__Bacteria;p__Firmicutes_A;c__Clostridia;o__Lachnospirales;f__Lachnospiraceae;g__Fusicatenibacter;s__Fusicatenibacter saccharivorans
H_Gut_Meta03.METATRASS.853	d__Bacteria;p__Firmicutes_A;c__Clostridia;o__Lachnospirales;f__Lachnospiraceae;g__Blautia_A;s__Blautia_A sp000436615
H_Gut_Meta03.METATRASS.882	d__Bacteria;p__Bacteroidota;c__Bacteroidia;o__Bacteroidales;f__Bacteroidaceae;g__Phocaeicola;s__Phocaeicola plebeius_A
H_Gut_Meta03.METATRASS.902	d__Bacteria;p__Bacteroidota;c__Bacteroidia;o__Bacteroidales;f__Bacteroidaceae;g__Phocaeicola;s__Phocaeicola massiliensis
H_Gut_Meta03.SUPERNOVA_Maxbin2.012	d__Bacteria;p__Firmicutes_A;c__Clostridia;o__Oscillospirales;f__Ruminococcaceae;g__Faecalibacterium;s__Faecalibacterium prausnitzii_G
H_Gut_Meta03.SUPERNOVA_Maxbin2.027	d__Bacteria;p__Firmicutes_A;c__Clostridia;o__Oscillospirales;f__Acutalibacteraceae;g__CAG-180;s__CAG-180 sp000432435
H_Gut_Meta03.SUPERNOVA_Maxbin2.028	d__Bacteria;p__Firmicutes_A;c__Clostridia;o__Lachnospirales;f__Lachnospiraceae;g__TF01-11;s__TF01-11 sp001414325
H_Gut_Meta03.SUPERNOVA_Maxbin2.037	d__Bacteria;p__Firmicutes_A;c__Clostridia;o__Lachnospirales;f__Lachnospiraceae;g__Lachnospira;s__Lachnospira eligens
H_Gut_Meta03.SUPERNOVA_Maxbin2.040	d__Bacteria;p__Firmicutes_A;c__Clostridia;o__Monoglobales_A;f__UBA1381;g__CAG-41;s__CAG-41 sp900066215
H_Gut_Meta03.SUPERNOVA_MetaBat2.114	d__Bacteria;p__Firmicutes_A;c__Clostridia;o__Lachnospirales;f__Lachnospiraceae;g__Mediterraneibacter;s__Mediterraneibacter torques
H_Gut_Meta03.SUPERNOVA_MetaBat2.130	d__Bacteria;p__Firmicutes_A;c__Clostridia;o__Oscillospirales;f__Acutalibacteraceae;g__CAG-217;s__CAG-217 sp000436335
H_Gut_Meta03.SUPERNOVA_MetaBat2.16	d__Bacteria;p__Firmicutes_A;c__Clostridia;o__Oscillospirales;f__Ruminococcaceae;g__Ruminococcus_C;s__Ruminococcus_C sp000980705
H_Gut_Meta03.SUPERNOVA_MetaBat2.22	d__Bacteria;p__Firmicutes;c__Bacilli;o__Lactobacillales;f__Streptococcaceae;g__Streptococcus;s__Streptococcus salivarius
H_Gut_Meta03.SUPERNOVA_MetaBat2.34	d__Bacteria;p__Firmicutes_A;c__Clostridia;o__Oscillospirales;f__Acutalibacteraceae;g__Ruminococcus_E;s__Ruminococcus_E sp003526955
H_Gut_Meta03.SUPERNOVA_MetaBat2.40	d__Bacteria;p__Firmicutes_A;c__Clostridia;o__Lachnospirales;f__Lachnospiraceae;g__CAG-127;s__CAG-127 sp900319515
H_Gut_Meta03.SUPERNOVA_MetaBat2.41	d__Bacteria;p__Firmicutes_A;c__Clostridia;o__Lachnospirales;f__Lachnospiraceae;g__Enterocloster;s__Enterocloster sp900541315
H_Gut_Meta03.SUPERNOVA_MetaBat2.50	d__Bacteria;p__Bacteroidota;c__Bacteroidia;o__Bacteroidales;f__Bacteroidaceae;g__Phocaeicola;s__Phocaeicola dorei
H_Gut_Meta03.SUPERNOVA_MetaBat2.92	d__Bacteria;p__Firmicutes_A;c__Clostridia;o__Lachnospirales;f__Lachnospiraceae;g__Agathobacter;s__Agathobacter faecis
P_Gut_Meta01.ATHENA_Maxbin2.045	d__Bacteria;p__Proteobacteria;c__Gammaproteobacteria;o__Burkholderiales;f__Burkholderiaceae;g__Lautropia;s__Lautropia mirabilis
P_Gut_Meta01.ATHENA_Maxbin2.048	d__Bacteria;p__Actinobacteriota;c__Actinomycetia;o__Actinomycetales;f__Micrococcaceae;g__Rothia;s__Rothia mucilaginosa_B
P_Gut_Meta01.ATHENA_Maxbin2.052	d__Bacteria;p__Firmicutes_A;c__Clostridia;o__Peptostreptococcales;f__Anaerovoracaceae;g__Eubacterium_B;s__Eubacterium_B sulci
P_Gut_Meta01.ATHENA_Maxbin2.072	d__Bacteria;p__Campylobacterota;c__Campylobacteria;o__Campylobacterales;f__Campylobacteraceae;g__Campylobacter_A;s__Campylobacter_A concisus_T
P_Gut_Meta01.ATHENA_MetaBat2.21	d__Bacteria;p__Fusobacteriota;c__Fusobacteriia;o__Fusobacteriales;f__Fusobacteriaceae;g__Fusobacterium;s__Fusobacterium pseudoperiodonticum
P_Gut_Meta01.ATHENA_MetaBat2.28	d__Bacteria;p__Proteobacteria;c__Gammaproteobacteria;o__Burkholderiales;f__Burkholderiaceae;g__Lautropia;s__Lautropia mirabilis
P_Gut_Meta01.ATHENA_MetaBat2.41	d__Bacteria;p__Firmicutes;c__Bacilli;o__Erysipelotrichales;f__Erysipelotrichaceae;g__Bulleidia;s__
P_Gut_Meta01.ATHENA_MetaBat2.58	d__Bacteria;p__Campylobacterota;c__Campylobacteria;o__Campylobacterales;f__Campylobacteraceae;g__Campylobacter_A;s__Campylobacter_A concisus_T
P_Gut_Meta01.ATHENA_MetaBat2.76	d__Bacteria;p__Actinobacteriota;c__Coriobacteriia;o__Coriobacteriales;f__Atopobiaceae;g__Lancefieldella;s__
P_Gut_Meta01.CLOUDSPADES_Maxbin2.063	d__Bacteria;p__Firmicutes_C;c__Negativicutes;o__Veillonellales;f__Megasphaeraceae;g__Anaeroglobus;s__Anaeroglobus micronuciformis
P_Gut_Meta01.CLOUDSPADES_Maxbin2.066	d__Bacteria;p__Firmicutes_A;c__Clostridia;o__Peptostreptococcales;f__Peptostreptococcaceae;g__Peptostreptococcus;s__Peptostreptococcus sp900759325
P_Gut_Meta01.CLOUDSPADES_MetaBat2.101	d__Bacteria;p__Actinobacteriota;c__Coriobacteriia;o__Coriobacteriales;f__Atopobiaceae;g__Lancefieldella;s__
P_Gut_Meta01.CLOUDSPADES_MetaBat2.111	d__Bacteria;p__Firmicutes_C;c__Negativicutes;o__Veillonellales;f__Megasphaeraceae;g__Anaeroglobus;s__Anaeroglobus micronuciformis
P_Gut_Meta01.CLOUDSPADES_MetaBat2.19	d__Bacteria;p__Campylobacterota;c__Campylobacteria;o__Campylobacterales;f__Campylobacteraceae;g__Campylobacter_A;s__Campylobacter_A concisus_T
P_Gut_Meta01.CLOUDSPADES_MetaBat2.34	d__Bacteria;p__Proteobacteria;c__Gammaproteobacteria;o__Burkholderiales;f__Burkholderiaceae;g__Lautropia;s__Lautropia mirabilis
P_Gut_Meta01.CLOUDSPADES_MetaBat2.68	d__Bacteria;p__Firmicutes_A;c__Clostridia;o__Peptostreptococcales;f__Anaerovoracaceae;g__Eubacterium_B;s__Eubacterium_B sulci
P_Gut_Meta01.CLOUDSPADES_MetaBat2.74	d__Bacteria;p__Firmicutes;c__Bacilli;o__Lactobacillales;f__Enterococcaceae;g__Enterococcus;s__Enterococcus faecalis
P_Gut_Meta01.IDBAUD_Maxbin2.056	d__Bacteria;p__Actinobacteriota;c__Actinomycetia;o__Actinomycetales;f__Micrococcaceae;g__Rothia;s__Rothia dentocariosa
P_Gut_Meta01.IDBAUD_Maxbin2.061	d__Bacteria;p__Campylobacterota;c__Campylobacteria;o__Campylobacterales;f__Campylobacteraceae;g__Campylobacter_A;s__Campylobacter_A concisus_T
P_Gut_Meta01.IDBAUD_Maxbin2.062	d__Bacteria;p__Firmicutes_A;c__Clostridia;o__Peptostreptococcales;f__Peptostreptococcaceae;g__Peptostreptococcus;s__Peptostreptococcus sp900759325
P_Gut_Meta01.IDBAUD_MetaBat2.77	d__Bacteria;p__Fusobacteriota;c__Fusobacteriia;o__Fusobacteriales;f__Fusobacteriaceae;g__Fusobacterium;s__Fusobacterium pseudoperiodonticum
P_Gut_Meta01.MEGAHIT_MetaBat2.74	d__Bacteria;p__Proteobacteria;c__Gammaproteobacteria;o__Burkholderiales;f__Burkholderiaceae;g__Lautropia;s__Lautropia mirabilis
P_Gut_Meta01.MEGAHIT_MetaBat2.74	d__Bacteria;p__Proteobacteria;c__Gammaproteobacteria;o__Burkholderiales;f__Burkholderiaceae;g__Lautropia;s__Lautropia mirabilis
P_Gut_Meta01.METASPADES_Maxbin2.048	d__Bacteria;p__Proteobacteria;c__Gammaproteobacteria;o__Burkholderiales;f__Burkholderiaceae;g__Lautropia;s__Lautropia mirabilis
P_Gut_Meta01.METASPADES_Maxbin2.074	d__Bacteria;p__Firmicutes_A;c__Clostridia;o__Peptostreptococcales;f__Peptostreptococcaceae;g__Peptostreptococcus;s__Peptostreptococcus sp900759325
P_Gut_Meta01.METASPADES_MetaBat2.55	d__Bacteria;p__Proteobacteria;c__Gammaproteobacteria;o__Burkholderiales;f__Neisseriaceae;g__Neisseria;s__Neisseria flavescens_B
P_Gut_Meta01.METASPADES_MetaBat2.73	d__Bacteria;p__Firmicutes_C;c__Negativicutes;o__Veillonellales;f__Megasphaeraceae;g__Anaeroglobus;s__Anaeroglobus micronuciformis
P_Gut_Meta01.METASPADES_MetaBat2.89	d__Bacteria;p__Proteobacteria;c__Gammaproteobacteria;o__Burkholderiales;f__Burkholderiaceae;g__Lautropia;s__Lautropia mirabilis
P_Gut_Meta01.METATRASS.1284	d__Bacteria;p__Proteobacteria;c__Gammaproteobacteria;o__Enterobacterales;f__Enterobacteriaceae;g__Morganella;s__Morganella morganii_A
P_Gut_Meta01.METATRASS.1289	d__Bacteria;p__Fusobacteriota;c__Fusobacteriia;o__Fusobacteriales;f__Fusobacteriaceae;g__Fusobacterium;s__Fusobacterium pseudoperiodonticum
P_Gut_Meta01.METATRASS.1308	d__Bacteria;p__Proteobacteria;c__Gammaproteobacteria;o__Enterobacterales;f__Enterobacteriaceae;g__Klebsiella;s__Klebsiella pneumoniae
P_Gut_Meta01.METATRASS.1485	d__Bacteria;p__Firmicutes;c__Bacilli;o__Lactobacillales;f__Enterococcaceae;g__Enterococcus;s__Enterococcus faecalis
P_Gut_Meta01.METATRASS.1560	d__Bacteria;p__Firmicutes_C;c__Negativicutes;o__Veillonellales;f__Veillonellaceae;g__Veillonella;s__Veillonella atypica
P_Gut_Meta01.METATRASS.179	d__Bacteria;p__Proteobacteria;c__Gammaproteobacteria;o__Enterobacterales;f__Aeromonadaceae;g__Aeromonas;s__Aeromonas veronii
P_Gut_Meta01.METATRASS.1814	d__Bacteria;p__Fusobacteriota;c__Fusobacteriia;o__Fusobacteriales;f__Fusobacteriaceae;g__Fusobacterium;s__Fusobacterium pseudoperiodonticum
P_Gut_Meta01.METATRASS.1816	d__Bacteria;p__Firmicutes_C;c__Negativicutes;o__Veillonellales;f__Megasphaeraceae;g__Anaeroglobus;s__Anaeroglobus micronuciformis
P_Gut_Meta01.METATRASS.1890	d__Bacteria;p__Proteobacteria;c__Gammaproteobacteria;o__Enterobacterales;f__Pasteurellaceae;g__Haemophilus;s__Haemophilus sp002998595
P_Gut_Meta01.METATRASS.1894	d__Bacteria;p__Firmicutes;c__Bacilli;o__Lactobacillales;f__Enterococcaceae;g__Enterococcus_B;s__Enterococcus_B faecium
P_Gut_Meta01.METATRASS.2124	d__Bacteria;p__Proteobacteria;c__Gammaproteobacteria;o__Enterobacterales;f__Enterobacteriaceae;g__Klebsiella;s__Klebsiella pneumoniae
P_Gut_Meta01.METATRASS.2197	d__Bacteria;p__Actinobacteriota;c__Actinomycetia;o__Actinomycetales;f__Actinomycetaceae;g__Pauljensenia;s__
P_Gut_Meta01.METATRASS.2276	d__Bacteria;p__Actinobacteriota;c__Actinomycetia;o__Actinomycetales;f__Actinomycetaceae;g__Pauljensenia;s__Pauljensenia sp000308055
P_Gut_Meta01.METATRASS.2383	d__Bacteria;p__Firmicutes;c__Bacilli;o__Lactobacillales;f__Streptococcaceae;g__Streptococcus;s__Streptococcus salivarius
P_Gut_Meta01.METATRASS.292	d__Bacteria;p__Fusobacteriota;c__Fusobacteriia;o__Fusobacteriales;f__Fusobacteriaceae;g__Fusobacterium;s__Fusobacterium pseudoperiodonticum
P_Gut_Meta01.METATRASS.335	d__Bacteria;p__Actinobacteriota;c__Actinomycetia;o__Actinomycetales;f__Micrococcaceae;g__Rothia;s__Rothia mucilaginosa_B
P_Gut_Meta01.METATRASS.405	d__Bacteria;p__Proteobacteria;c__Gammaproteobacteria;o__Enterobacterales;f__Enterobacteriaceae;g__Escherichia;s__Escherichia coli_D
P_Gut_Meta01.METATRASS.4307	d__Bacteria;p__Firmicutes_A;c__Clostridia;o__Peptostreptococcales;f__Peptostreptococcaceae;g__Peptostreptococcus;s__Peptostreptococcus sp900759325
P_Gut_Meta01.METATRASS.4893	d__Bacteria;p__Actinobacteriota;c__Actinomycetia;o__Actinomycetales;f__Actinomycetaceae;g__Pauljensenia;s__Pauljensenia sp902373545
P_Gut_Meta01.METATRASS.4895	d__Bacteria;p__Actinobacteriota;c__Actinomycetia;o__Actinomycetales;f__Actinomycetaceae;g__Pauljensenia;s__Pauljensenia sp000308055
P_Gut_Meta01.METATRASS.496	d__Bacteria;p__Proteobacteria;c__Gammaproteobacteria;o__Enterobacterales;f__Enterobacteriaceae;g__Klebsiella;s__Klebsiella pneumoniae
P_Gut_Meta01.METATRASS.652	d__Bacteria;p__Proteobacteria;c__Gammaproteobacteria;o__Enterobacterales;f__Enterobacteriaceae;g__Klebsiella_A;s__Klebsiella_A grimontii
P_Gut_Meta01.METATRASS.890	d__Bacteria;p__Firmicutes;c__Bacilli;o__Staphylococcales;f__Gemellaceae;g__Gemella;s__Gemella sanguinis
P_Gut_Meta01.METATRASS.955	d__Bacteria;p__Proteobacteria;c__Gammaproteobacteria;o__Enterobacterales;f__Enterobacteriaceae;g__Proteus;s__Proteus mirabilis
P_Gut_Meta01.SUPERNOVA_Maxbin2.059	d__Bacteria;p__Proteobacteria;c__Gammaproteobacteria;o__Burkholderiales;f__Burkholderiaceae;g__Lautropia;s__Lautropia mirabilis
P_Gut_Meta01.SUPERNOVA_Maxbin2.068	d__Bacteria;p__Firmicutes_A;c__Clostridia;o__Peptostreptococcales;f__Anaerovoracaceae;g__Eubacterium_B;s__Eubacterium_B sulci
P_Gut_Meta01.SUPERNOVA_Maxbin2.082	d__Bacteria;p__Actinobacteriota;c__Actinomycetia;o__Actinomycetales;f__Actinomycetaceae;g__Pauljensenia;s__Pauljensenia sp000308055
P_Gut_Meta01.SUPERNOVA_MetaBat2.114	d__Bacteria;p__Proteobacteria;c__Gammaproteobacteria;o__Enterobacterales;f__Enterobacteriaceae;g__Morganella;s__Morganella morganii_A
P_Gut_Meta01.SUPERNOVA_MetaBat2.116	d__Bacteria;p__Actinobacteriota;c__Coriobacteriia;o__Coriobacteriales;f__Atopobiaceae;g__Lancefieldella;s__
P_Gut_Meta01.SUPERNOVA_MetaBat2.124	d__Bacteria;p__Firmicutes_C;c__Negativicutes;o__Veillonellales;f__Megasphaeraceae;g__Anaeroglobus;s__Anaeroglobus micronuciformis
P_Gut_Meta01.SUPERNOVA_MetaBat2.4	d__Bacteria;p__Firmicutes_C;c__Negativicutes;o__Veillonellales;f__Veillonellaceae;g__Veillonella;s__Veillonella atypica
P_Gut_Meta01.SUPERNOVA_MetaBat2.99	d__Bacteria;p__Proteobacteria;c__Gammaproteobacteria;o__Burkholderiales;f__Burkholderiaceae;g__Lautropia;s__Lautropia mirabilis

## Sheet: Table S8
Table S8. Runtime of MetaTrass step by step for all human gut datasets.
	H_Gut_Meta01	H_Gut_Meta02	H_Gut_Meta03	P_Gut_Meta01
Taxonomic binning	28min	19min	21min	58min
Cobarcoded read refinement	2h37min	2h30min	2h36min	8h1min
Cobarcoded read assembly	3d11h35min	1d16h59min	2d1h26min	5d10h17min
Contamination removal	3min	3min	4min	7min
Total	3d13h45min	1d19h51min	2d4h27min	5d19h23min
Note: The MetaTrass was allocated 24 Intel(R) Xeon(R) Silver 4116 CPU @ 2.10GHz.

## Sheet: Table S9
Table S9. Memory peaks used by MetaTrass to assemble the four human faecal datasets.
Sample	Memory peak (GB)	Parallel number
H_Gut_Meta01	52.6	8
H_Gut_Meta02	57.7	8
H_Gut_Meta03	58.2	8
P_Gut_Meta01	74.5	8

## Sheet: Table S10
Table S10. Genome fraction with different coverage depths for different read sets for four species with medium abundances in P_Gut_Meta01.
	Veillonella parvula			Klebsiella quasivariicola			MGYG-HGUT-03797			Streptococcus mitisAC
Coverage	TR	BR	Total	TR	BR	Total	TR	BR	Total	TR	BR	Total
>0×	100	100	100	99.95	100	100	99.98	99.99	100	99.99	100	100
>=4×	96.94	99.39	99.88	54.64	98.64	99.51	95.95	98.7	99.52	94.54	97.96	99.24
>=10×	93.2	98.32	99.63	37.7	94.34	99.03	89.26	96.15	98.5	87.45	95.19	97.86
>=30×	83.68	94.73	98.52	27.9	66.67	98.37	69.49	87.46	96.04	70.15	88.6	95.72
>=100×	49.88	65.52	92	19.32	21.1	97.51	32.8	42.22	90.65	34.13	46.7	89.59
